# Supplementary material for: Mutual enrichment in ranked lists and the statistical assessment of position weight matrix motifs
Source: Algorithms Mol Biol. 2014 Apr 5;9:11. doi: 10.1186/1748-7188-9-11 (PMC4021615; doi:10.1186/1748-7188-9-11)
Supplement: Additional file 2: Table S2 — The full output of the second and the third tests (including their intersection) for tissue-specific lncRNAs. [file 1748-7188-9-11-S2.xlsx]

## Sheet: test2 (JASPAR)
tissue	TF	mmHG p-value ≤
thyroid	MA0506.1 NRF1	8.69467e-21
thyroid	MA0470.1 E2F4	3.12054e-19
thyroid	MA0024.2 E2F1	1.63493e-16
thyroid	MA0162.2 EGR1	1.15725e-15
thyroid	MA0516.1 SP2	6.54305e-15
thyroid	MA0527.1 ZBTB33	1.1174e-14
prostate	MA0470.1 E2F4	7.17133e-13
thyroid	MA0079.3 SP1	1.95747e-12
prostate	MA0506.1 NRF1	2.55743e-11
ovary	MA0470.1 E2F4	5.2625e-11
prostate	MA0516.1 SP2	4.0893e-09
prostate	MA0024.2 E2F1	4.40311e-09
foreskin	MA0506.1 NRF1	6.80958e-09
thyroid	MA0469.1 E2F3	1.27928e-08
brain	MA0470.1 E2F4	1.57756e-08
thyroid	MA0146.2 Zfx	1.59109e-08
adrenal	MA0506.1 NRF1	5.0231e-08
brain	MA0599.1 KLF5	1.15031e-07
prostate	MA0527.1 ZBTB33	1.15814e-07
brain	MA0516.1 SP2	1.64397e-07
brain	MA0506.1 NRF1	1.67211e-07
brain	MA0079.3 SP1	4.45121e-07
thyroid	MA0599.1 KLF5	4.48495e-07
thyroid	MA0006.1 Arnt::Ahr	5.28031e-07
prostate	MA0162.2 EGR1	5.60367e-07
ovary	MA0506.1 NRF1	6.61839e-07
prostate	MA0599.1 KLF5	8.00978e-07
brain	MA0527.1 ZBTB33	9.7311e-07
adrenal	MA0470.1 E2F4	9.89878e-07
brain	MA0162.2 EGR1	1.15482e-06
prostate	MA0079.3 SP1	2.21257e-06
thyroid	MA0471.1 E2F6	2.82592e-06
kidney	MA0516.1 SP2	3.34447e-06
testes	MA0488.1 JUN	4.2475e-06
prostate	MA0469.1 E2F3	4.9551e-06
adrenal	MA0516.1 SP2	6.56726e-06
prostate	MA0006.1 Arnt::Ahr	6.79432e-06
prostate	MA0146.2 Zfx	9.24022e-06
breast	MA0470.1 E2F4	1.1339e-05
ovary	MA0024.2 E2F1	1.1976e-05
adrenal	MA0162.2 EGR1	1.46014e-05
brain	MA0028.1 ELK1	1.80458e-05
thyroid	MA0259.1 HIF1A::ARNT	2.24854e-05
ovary	MA0162.2 EGR1	5.70973e-05
thyroid	MA0039.2 Klf4	6.13264e-05
adrenal	MA0146.2 Zfx	6.90073e-05
thyroid	MA0028.1 ELK1	7.31049e-05
brain	MA0024.2 E2F1	7.66589e-05
thyroid	MA0076.2 ELK4	0.000115788
ovary	MA0527.1 ZBTB33	0.000133492
kidney	MA0079.3 SP1	0.000167079
adrenal	MA0472.1 EGR2	0.000209282
breast	MA0506.1 NRF1	0.000245512
thyroid	MA0472.1 EGR2	0.000320438
ovary	MA0079.3 SP1	0.000417796
foreskin	MA0470.1 E2F4	0.00044387
breast	MA0146.2 Zfx	0.000596448
breast	MA0516.1 SP2	0.000670435
ovary	MA0146.2 Zfx	0.000908788
testes	MA0492.1 JUND (var.2)	0.000939105
adipose	MA0506.1 NRF1	0.000990962
adipose	MA0470.1 E2F4	0.00101274
ovary	MA0516.1 SP2	0.00111513
adrenal	MA0527.1 ZBTB33	0.00123742
foreskin	MA0527.1 ZBTB33	0.00135799
adipose	MA0162.2 EGR1	0.0014872
placenta	MA0506.1 NRF1	0.00161757
kidney	MA0506.1 NRF1	0.00163009
kidney	MA0527.1 ZBTB33	0.00176701
kidney	MA0470.1 E2F4	0.00180696
adipose	MA0469.1 E2F3	0.00200185
breast	MA0162.2 EGR1	0.00205491
breast	MA0024.2 E2F1	0.00245963
adrenal	MA0024.2 E2F1	0.00325166
prostate	MA0039.2 Klf4	0.00393652
thyroid	MA0062.2 GABPA	0.00399498
breast	MA0527.1 ZBTB33	0.00492159
ovary	MA0469.1 E2F3	0.0055991
skeltalMuscle	MA0506.1 NRF1	0.00658333
prostate	MA0062.2 GABPA	0.00660539
foreskin	MA0469.1 E2F3	0.00702754
prostate	MA0471.1 E2F6	0.00713069
liver	MA0102.3 CEBPA	0.0075705
thyroid	MA0131.1 HINFP	0.00794319
liver	MA0114.2 HNF4A	0.00817973
foreskin	MA0079.3 SP1	0.00869546
brain	MA0039.2 Klf4	0.0112358
adipose	MA0471.1 E2F6	0.0112783
foreskin	MA0599.1 KLF5	0.0127386
hLF	MA0506.1 NRF1	0.0137178
foreskin	MA0516.1 SP2	0.0141751
kidney	MA0162.2 EGR1	0.0171179
placenta	MA0516.1 SP2	0.0175713
colon	MA0024.2 E2F1	0.0192988
kidney	MA0024.2 E2F1	0.0208898
testes	MA0485.1 Hoxc9	0.0211338
adrenal	MA0014.2 PAX5	0.0222243
adrenal	MA0079.3 SP1	0.0230806
liver	MA0466.1 CEBPB	0.0242793
ovary	MA0599.1 KLF5	0.0247374
liver	MA0484.1 HNF4G	0.0273063
prostate	MA0259.1 HIF1A::ARNT	0.0298021
foreskin	MA0024.2 E2F1	0.0336229
adrenal	MA0469.1 E2F3	0.0459401
colon	MA0506.1 NRF1	0.0479015
testes	MA0594.1 Hoxa9	0.0492336
adipose	MA0079.3 SP1	0.0524526
ovary	MA0006.1 Arnt::Ahr	0.061763
colon	MA0470.1 E2F4	0.0712355
placenta	MA0527.1 ZBTB33	0.0717097
skeltalMuscle	MA0162.2 EGR1	0.0718523
adipose	MA0527.1 ZBTB33	0.0749646
adrenal	MA0028.1 ELK1	0.0784529
hLF	MA0079.3 SP1	0.0851725
testes	MA0060.2 NFYA	0.0853175
skeltalMuscle	MA0163.1 PLAG1	0.0998686
foreskin	MA0162.2 EGR1	0.101489
adipose	MA0516.1 SP2	0.113571
kidney	MA0062.2 GABPA	0.115547
kidney	MA0028.1 ELK1	0.121738
adrenal	MA0039.2 Klf4	0.12928
whiteBloodCell	MA0527.1 ZBTB33	0.136562
adrenal	MA0599.1 KLF5	0.139388
testes	MA0502.1 NFYB	0.141362
brain	MA0469.1 E2F3	0.150093
testes	MA0135.1 Lhx3	0.152447
whiteBloodCell	MA0470.1 E2F4	0.163193
ovary	MA0062.2 GABPA	0.205131
adrenal	MA0076.2 ELK4	0.209648
lymphNode	MA0146.2 Zfx	0.221121
placenta	MA0146.2 Zfx	0.224749
adipose	MA0146.2 Zfx	0.232967
heart	MA0077.1 SOX9	0.246883
colon	MA0527.1 ZBTB33	0.259973
adrenal	MA0062.2 GABPA	0.260122
kidney	MA0076.2 ELK4	0.265
skeltalMuscle	MA0516.1 SP2	0.270498
thyroid	MA0014.2 PAX5	0.350859
whiteBloodCell	MA0506.1 NRF1	0.358699
adipose	MA0024.2 E2F1	0.396378
skeltalMuscle	MA0470.1 E2F4	0.397075
lung	MA0506.1 NRF1	0.401179
prostate	MA0076.2 ELK4	0.522644
breast	MA0006.1 Arnt::Ahr	0.556466
breast	MA0079.3 SP1	0.559683
skeltalMuscle	MA0469.1 E2F3	0.564325
lymphNode	MA0506.1 NRF1	0.634805
lymphNode	MA0493.1 Klf1	0.655859
hLF	MA0516.1 SP2	0.699268
whiteBloodCell	MA0062.2 GABPA	0.759115
adrenal	MA0006.1 Arnt::Ahr	0.784995
skeltalMuscle	MA0024.2 E2F1	0.87793
brain	MA0062.2 GABPA	0.99072
adrenal	MA0068.1 Pax4	1
adrenal	MA0157.1 FOXO3	1
adrenal	MA0119.1 TLX1::NFIC	1
adrenal	MA0464.1 Bhlhe40	1
adrenal	MA0019.1 Ddit3::Cebpa	1
adrenal	MA0106.2 TP53	1
adrenal	MA0101.1 REL	1
adrenal	MA0003.2 TFAP2A	1
adrenal	MA0164.1 Nr2e3	1
adrenal	MA0595.1 SREBF1	1
adrenal	MA0152.1 NFATC2	1
adrenal	MA0115.1 NR1H2::RXRA	1
adrenal	MA0078.1 Sox17	1
adrenal	MA0147.2 Myc	1
adrenal	MA0066.1 PPARG	1
adrenal	MA0149.1 EWSR1-FLI1	1
adrenal	MA0477.1 FOSL1	1
adrenal	MA0597.1 THAP1	1
adrenal	MA0481.1 FOXP1	1
adrenal	MA0507.1 POU2F2	1
adrenal	MA0488.1 JUN	1
adrenal	MA0490.1 JUNB	1
adrenal	MA0117.1 Mafb	1
adrenal	MA0148.3 FOXA1	1
adrenal	MA0041.1 Foxd3	1
adrenal	MA0002.2 RUNX1	1
adrenal	MA0091.1 TAL1::TCF3	1
adrenal	MA0035.3 Gata1	1
adrenal	MA0150.2 Nfe2l2	1
adrenal	MA0135.1 Lhx3	1
adrenal	MA0462.1 BATF::JUN	1
adrenal	MA0159.1 RXR::RAR_DR5	1
adrenal	MA0099.2 JUN::FOS	1
adrenal	MA0156.1 FEV	1
adrenal	MA0480.1 Foxo1	1
adrenal	MA0259.1 HIF1A::ARNT	1
adrenal	MA0479.1 FOXH1	1
adrenal	MA0153.1 HNF1B	1
adrenal	MA0500.1 Myog	1
adrenal	MA0509.1 Rfx1	1
adrenal	MA0258.2 ESR2	1
adrenal	MA0140.2 TAL1::GATA1	1
adrenal	MA0476.1 FOS	1
adrenal	MA0518.1 Stat4	1
adrenal	MA0059.1 MYC::MAX	1
adrenal	MA0145.2 Tcfcp2l1	1
adrenal	MA0504.1 NR2C2	1
adrenal	MA0125.1 Nobox	1
adrenal	MA0489.1 JUN (var.2)	1
adrenal	MA0520.1 Stat6	1
adrenal	MA0075.1 Prrx2	1
adrenal	MA0025.1 NFIL3	1
adrenal	MA0486.1 HSF1	1
adrenal	MA0004.1 Arnt	1
adrenal	MA0141.2 Esrrb	1
adrenal	MA0154.2 EBF1	1
adrenal	MA0090.1 TEAD1	1
adrenal	MA0093.2 USF1	1
adrenal	MA0161.1 NFIC	1
adrenal	MA0474.1 Erg	1
adrenal	MA0056.1 MZF1_1-4	1
adrenal	MA0063.1 Nkx2-5	1
adrenal	MA0037.2 GATA3	1
adrenal	MA0137.3 STAT1	1
adrenal	MA0074.1 RXRA::VDR	1
adrenal	MA0114.2 HNF4A	1
adrenal	MA0017.1 NR2F1	1
adrenal	MA0491.1 JUND	1
adrenal	MA0043.1 HLF	1
adrenal	MA0484.1 HNF4G	1
adrenal	MA0512.1 Rxra	1
adrenal	MA0080.3 Spi1	1
adrenal	MA0471.1 E2F6	1
adrenal	MA0133.1 BRCA1	1
adrenal	MA0521.1 Tcf12	1
adrenal	MA0514.1 Sox3	1
adrenal	MA0027.1 En1	1
adrenal	MA0526.1 USF2	1
adrenal	MA0098.2 Ets1	1
adrenal	MA0593.1 FOXP2	1
adrenal	MA0073.1 RREB1	1
adrenal	MA0036.2 GATA2	1
adrenal	MA0107.1 RELA	1
adrenal	MA0132.1 Pdx1	1
adrenal	MA0495.1 MAFF	1
adrenal	MA0501.1 NFE2::MAF	1
adrenal	MA0108.2 TBP	1
adrenal	MA0503.1 Nkx2-5 (var.2)	1
adrenal	MA0522.1 Tcf3	1
adrenal	MA0038.1 Gfi1	1
adrenal	MA0051.1 IRF2	1
adrenal	MA0508.1 PRDM1	1
adrenal	MA0600.1 RFX2	1
adrenal	MA0478.1 FOSL2	1
adrenal	MA0124.1 NKX3-1	1
adrenal	MA0525.1 TP63	1
adrenal	MA0505.1 Nr5a2	1
adrenal	MA0032.1 FOXC1	1
adrenal	MA0492.1 JUND (var.2)	1
adrenal	MA0591.1 Bach1::Mafk	1
adrenal	MA0088.1 znf143	1
adrenal	MA0058.2 MAX	1
adrenal	MA0138.2 REST	1
adrenal	MA0160.1 NR4A2	1
adrenal	MA0475.1 FLI1	1
adrenal	MA0139.1 CTCF	1
adrenal	MA0018.2 CREB1	1
adrenal	MA0047.2 Foxa2	1
adrenal	MA0046.1 HNF1A	1
adrenal	MA0033.1 FOXL1	1
adrenal	MA0466.1 CEBPB	1
adrenal	MA0072.1 RORA_2	1
adrenal	MA0473.1 ELF1	1
adrenal	MA0122.1 Nkx3-2	1
adrenal	MA0502.1 NFYB	1
adrenal	MA0592.1 ESRRA	1
adrenal	MA0105.3 NFKB1	1
adrenal	MA0052.2 MEF2A	1
adrenal	MA0517.1 STAT2::STAT1	1
adrenal	MA0498.1 Meis1	1
adrenal	MA0499.1 Myod1	1
adrenal	MA0151.1 ARID3A	1
adrenal	MA0113.2 NR3C1	1
adrenal	MA0467.1 Crx	1
adrenal	MA0496.1 MAFK	1
adrenal	MA0598.1 EHF	1
adrenal	MA0070.1 PBX1	1
adrenal	MA0029.1 Mecom	1
adrenal	MA0131.1 HINFP	1
adrenal	MA0494.1 Nr1h3::Rxra	1
adrenal	MA0524.1 TFAP2C	1
adrenal	MA0067.1 Pax2	1
adrenal	MA0069.1 Pax6	1
adrenal	MA0519.1 Stat5a::Stat5b	1
adrenal	MA0144.2 STAT3	1
adrenal	MA0511.1 RUNX2	1
adrenal	MA0468.1 DUX4	1
adrenal	MA0060.2 NFYA	1
adrenal	MA0130.1 ZNF354C	1
adrenal	MA0528.1 ZNF263	1
adrenal	MA0095.2 YY1	1
adrenal	MA0515.1 Sox6	1
adrenal	MA0087.1 Sox5	1
adrenal	MA0485.1 Hoxc9	1
adrenal	MA0100.2 Myb	1
adrenal	MA0048.1 NHLH1	1
adrenal	MA0092.1 Hand1::Tcfe2a	1
adrenal	MA0077.1 SOX9	1
adrenal	MA0057.1 MZF1_5-13	1
adrenal	MA0136.1 ELF5	1
adrenal	MA0030.1 FOXF2	1
adrenal	MA0050.2 IRF1	1
adrenal	MA0109.1 Hltf	1
adrenal	MA0497.1 MEF2C	1
adrenal	MA0523.1 TCF7L2	1
adrenal	MA0103.2 ZEB1	1
adrenal	MA0143.3 Sox2	1
adrenal	MA0465.1 CDX2	1
adrenal	MA0463.1 Bcl6	1
adrenal	MA0594.1 Hoxa9	1
adrenal	MA0112.2 ESR1	1
adrenal	MA0042.1 FOXI1	1
adrenal	MA0083.2 SRF	1
adrenal	MA0065.2 PPARG::RXRA	1
adrenal	MA0155.1 INSM1	1
adrenal	MA0081.1 SPIB	1
adrenal	MA0007.2 AR	1
adrenal	MA0040.1 Foxq1	1
adrenal	MA0104.3 Mycn	1
adrenal	MA0442.1 SOX10	1
adrenal	MA0009.1 T	1
adrenal	MA0084.1 SRY	1
adrenal	MA0510.1 RFX5	1
adrenal	MA0142.1 Pou5f1::Sox2	1
adrenal	MA0111.1 Spz1	1
adrenal	MA0461.1 Atoh1	1
adrenal	MA0482.1 Gata4	1
adrenal	MA0031.1 FOXD1	1
adrenal	MA0163.1 PLAG1	1
adrenal	MA0102.3 CEBPA	1
adrenal	MA0158.1 HOXA5	1
adrenal	MA0483.1 Gfi1b	1
adrenal	MA0071.1 RORA_1	1
adrenal	MA0513.1 SMAD2::SMAD3::SMAD4	1
adrenal	MA0089.1 NFE2L1::MafG	1
adrenal	MA0596.1 SREBF2	1
adrenal	MA0116.1 Zfp423	1
adrenal	MA0493.1 Klf1	1
adipose	MA0068.1 Pax4	1
adipose	MA0157.1 FOXO3	1
adipose	MA0119.1 TLX1::NFIC	1
adipose	MA0464.1 Bhlhe40	1
adipose	MA0019.1 Ddit3::Cebpa	1
adipose	MA0106.2 TP53	1
adipose	MA0101.1 REL	1
adipose	MA0003.2 TFAP2A	1
adipose	MA0164.1 Nr2e3	1
adipose	MA0595.1 SREBF1	1
adipose	MA0152.1 NFATC2	1
adipose	MA0115.1 NR1H2::RXRA	1
adipose	MA0078.1 Sox17	1
adipose	MA0147.2 Myc	1
adipose	MA0066.1 PPARG	1
adipose	MA0149.1 EWSR1-FLI1	1
adipose	MA0477.1 FOSL1	1
adipose	MA0597.1 THAP1	1
adipose	MA0481.1 FOXP1	1
adipose	MA0507.1 POU2F2	1
adipose	MA0488.1 JUN	1
adipose	MA0490.1 JUNB	1
adipose	MA0117.1 Mafb	1
adipose	MA0148.3 FOXA1	1
adipose	MA0041.1 Foxd3	1
adipose	MA0002.2 RUNX1	1
adipose	MA0091.1 TAL1::TCF3	1
adipose	MA0035.3 Gata1	1
adipose	MA0150.2 Nfe2l2	1
adipose	MA0135.1 Lhx3	1
adipose	MA0462.1 BATF::JUN	1
adipose	MA0159.1 RXR::RAR_DR5	1
adipose	MA0099.2 JUN::FOS	1
adipose	MA0156.1 FEV	1
adipose	MA0480.1 Foxo1	1
adipose	MA0259.1 HIF1A::ARNT	1
adipose	MA0479.1 FOXH1	1
adipose	MA0153.1 HNF1B	1
adipose	MA0500.1 Myog	1
adipose	MA0509.1 Rfx1	1
adipose	MA0258.2 ESR2	1
adipose	MA0140.2 TAL1::GATA1	1
adipose	MA0476.1 FOS	1
adipose	MA0518.1 Stat4	1
adipose	MA0059.1 MYC::MAX	1
adipose	MA0006.1 Arnt::Ahr	1
adipose	MA0145.2 Tcfcp2l1	1
adipose	MA0504.1 NR2C2	1
adipose	MA0125.1 Nobox	1
adipose	MA0489.1 JUN (var.2)	1
adipose	MA0520.1 Stat6	1
adipose	MA0075.1 Prrx2	1
adipose	MA0025.1 NFIL3	1
adipose	MA0486.1 HSF1	1
adipose	MA0004.1 Arnt	1
adipose	MA0141.2 Esrrb	1
adipose	MA0154.2 EBF1	1
adipose	MA0090.1 TEAD1	1
adipose	MA0093.2 USF1	1
adipose	MA0161.1 NFIC	1
adipose	MA0474.1 Erg	1
adipose	MA0056.1 MZF1_1-4	1
adipose	MA0063.1 Nkx2-5	1
adipose	MA0037.2 GATA3	1
adipose	MA0137.3 STAT1	1
adipose	MA0074.1 RXRA::VDR	1
adipose	MA0114.2 HNF4A	1
adipose	MA0017.1 NR2F1	1
adipose	MA0491.1 JUND	1
adipose	MA0043.1 HLF	1
adipose	MA0472.1 EGR2	1
adipose	MA0484.1 HNF4G	1
adipose	MA0512.1 Rxra	1
adipose	MA0080.3 Spi1	1
adipose	MA0133.1 BRCA1	1
adipose	MA0521.1 Tcf12	1
adipose	MA0076.2 ELK4	1
adipose	MA0514.1 Sox3	1
adipose	MA0027.1 En1	1
adipose	MA0526.1 USF2	1
adipose	MA0098.2 Ets1	1
adipose	MA0593.1 FOXP2	1
adipose	MA0073.1 RREB1	1
adipose	MA0036.2 GATA2	1
adipose	MA0107.1 RELA	1
adipose	MA0132.1 Pdx1	1
adipose	MA0495.1 MAFF	1
adipose	MA0501.1 NFE2::MAF	1
adipose	MA0108.2 TBP	1
adipose	MA0503.1 Nkx2-5 (var.2)	1
adipose	MA0522.1 Tcf3	1
adipose	MA0038.1 Gfi1	1
adipose	MA0051.1 IRF2	1
adipose	MA0508.1 PRDM1	1
adipose	MA0600.1 RFX2	1
adipose	MA0478.1 FOSL2	1
adipose	MA0124.1 NKX3-1	1
adipose	MA0525.1 TP63	1
adipose	MA0505.1 Nr5a2	1
adipose	MA0032.1 FOXC1	1
adipose	MA0492.1 JUND (var.2)	1
adipose	MA0591.1 Bach1::Mafk	1
adipose	MA0088.1 znf143	1
adipose	MA0058.2 MAX	1
adipose	MA0062.2 GABPA	1
adipose	MA0138.2 REST	1
adipose	MA0599.1 KLF5	1
adipose	MA0160.1 NR4A2	1
adipose	MA0475.1 FLI1	1
adipose	MA0139.1 CTCF	1
adipose	MA0018.2 CREB1	1
adipose	MA0047.2 Foxa2	1
adipose	MA0046.1 HNF1A	1
adipose	MA0033.1 FOXL1	1
adipose	MA0466.1 CEBPB	1
adipose	MA0014.2 PAX5	1
adipose	MA0072.1 RORA_2	1
adipose	MA0473.1 ELF1	1
adipose	MA0122.1 Nkx3-2	1
adipose	MA0502.1 NFYB	1
adipose	MA0592.1 ESRRA	1
adipose	MA0105.3 NFKB1	1
adipose	MA0052.2 MEF2A	1
adipose	MA0517.1 STAT2::STAT1	1
adipose	MA0498.1 Meis1	1
adipose	MA0499.1 Myod1	1
adipose	MA0151.1 ARID3A	1
adipose	MA0113.2 NR3C1	1
adipose	MA0467.1 Crx	1
adipose	MA0496.1 MAFK	1
adipose	MA0598.1 EHF	1
adipose	MA0070.1 PBX1	1
adipose	MA0028.1 ELK1	1
adipose	MA0029.1 Mecom	1
adipose	MA0131.1 HINFP	1
adipose	MA0494.1 Nr1h3::Rxra	1
adipose	MA0524.1 TFAP2C	1
adipose	MA0067.1 Pax2	1
adipose	MA0069.1 Pax6	1
adipose	MA0519.1 Stat5a::Stat5b	1
adipose	MA0144.2 STAT3	1
adipose	MA0511.1 RUNX2	1
adipose	MA0468.1 DUX4	1
adipose	MA0060.2 NFYA	1
adipose	MA0130.1 ZNF354C	1
adipose	MA0528.1 ZNF263	1
adipose	MA0095.2 YY1	1
adipose	MA0039.2 Klf4	1
adipose	MA0515.1 Sox6	1
adipose	MA0087.1 Sox5	1
adipose	MA0485.1 Hoxc9	1
adipose	MA0100.2 Myb	1
adipose	MA0048.1 NHLH1	1
adipose	MA0092.1 Hand1::Tcfe2a	1
adipose	MA0077.1 SOX9	1
adipose	MA0057.1 MZF1_5-13	1
adipose	MA0136.1 ELF5	1
adipose	MA0030.1 FOXF2	1
adipose	MA0050.2 IRF1	1
adipose	MA0109.1 Hltf	1
adipose	MA0497.1 MEF2C	1
adipose	MA0523.1 TCF7L2	1
adipose	MA0103.2 ZEB1	1
adipose	MA0143.3 Sox2	1
adipose	MA0465.1 CDX2	1
adipose	MA0463.1 Bcl6	1
adipose	MA0594.1 Hoxa9	1
adipose	MA0112.2 ESR1	1
adipose	MA0042.1 FOXI1	1
adipose	MA0083.2 SRF	1
adipose	MA0065.2 PPARG::RXRA	1
adipose	MA0155.1 INSM1	1
adipose	MA0081.1 SPIB	1
adipose	MA0007.2 AR	1
adipose	MA0040.1 Foxq1	1
adipose	MA0104.3 Mycn	1
adipose	MA0442.1 SOX10	1
adipose	MA0009.1 T	1
adipose	MA0084.1 SRY	1
adipose	MA0510.1 RFX5	1
adipose	MA0142.1 Pou5f1::Sox2	1
adipose	MA0111.1 Spz1	1
adipose	MA0461.1 Atoh1	1
adipose	MA0482.1 Gata4	1
adipose	MA0031.1 FOXD1	1
adipose	MA0163.1 PLAG1	1
adipose	MA0102.3 CEBPA	1
adipose	MA0158.1 HOXA5	1
adipose	MA0483.1 Gfi1b	1
adipose	MA0071.1 RORA_1	1
adipose	MA0513.1 SMAD2::SMAD3::SMAD4	1
adipose	MA0089.1 NFE2L1::MafG	1
adipose	MA0596.1 SREBF2	1
adipose	MA0116.1 Zfp423	1
adipose	MA0493.1 Klf1	1
brain	MA0146.2 Zfx	1
brain	MA0068.1 Pax4	1
brain	MA0157.1 FOXO3	1
brain	MA0119.1 TLX1::NFIC	1
brain	MA0464.1 Bhlhe40	1
brain	MA0019.1 Ddit3::Cebpa	1
brain	MA0106.2 TP53	1
brain	MA0101.1 REL	1
brain	MA0003.2 TFAP2A	1
brain	MA0164.1 Nr2e3	1
brain	MA0595.1 SREBF1	1
brain	MA0152.1 NFATC2	1
brain	MA0115.1 NR1H2::RXRA	1
brain	MA0078.1 Sox17	1
brain	MA0147.2 Myc	1
brain	MA0066.1 PPARG	1
brain	MA0149.1 EWSR1-FLI1	1
brain	MA0477.1 FOSL1	1
brain	MA0597.1 THAP1	1
brain	MA0481.1 FOXP1	1
brain	MA0507.1 POU2F2	1
brain	MA0488.1 JUN	1
brain	MA0490.1 JUNB	1
brain	MA0117.1 Mafb	1
brain	MA0148.3 FOXA1	1
brain	MA0041.1 Foxd3	1
brain	MA0002.2 RUNX1	1
brain	MA0091.1 TAL1::TCF3	1
brain	MA0035.3 Gata1	1
brain	MA0150.2 Nfe2l2	1
brain	MA0135.1 Lhx3	1
brain	MA0462.1 BATF::JUN	1
brain	MA0159.1 RXR::RAR_DR5	1
brain	MA0099.2 JUN::FOS	1
brain	MA0156.1 FEV	1
brain	MA0480.1 Foxo1	1
brain	MA0259.1 HIF1A::ARNT	1
brain	MA0479.1 FOXH1	1
brain	MA0153.1 HNF1B	1
brain	MA0500.1 Myog	1
brain	MA0509.1 Rfx1	1
brain	MA0258.2 ESR2	1
brain	MA0140.2 TAL1::GATA1	1
brain	MA0476.1 FOS	1
brain	MA0518.1 Stat4	1
brain	MA0059.1 MYC::MAX	1
brain	MA0006.1 Arnt::Ahr	1
brain	MA0145.2 Tcfcp2l1	1
brain	MA0504.1 NR2C2	1
brain	MA0125.1 Nobox	1
brain	MA0489.1 JUN (var.2)	1
brain	MA0520.1 Stat6	1
brain	MA0075.1 Prrx2	1
brain	MA0025.1 NFIL3	1
brain	MA0486.1 HSF1	1
brain	MA0004.1 Arnt	1
brain	MA0141.2 Esrrb	1
brain	MA0154.2 EBF1	1
brain	MA0090.1 TEAD1	1
brain	MA0093.2 USF1	1
brain	MA0161.1 NFIC	1
brain	MA0474.1 Erg	1
brain	MA0056.1 MZF1_1-4	1
brain	MA0063.1 Nkx2-5	1
brain	MA0037.2 GATA3	1
brain	MA0137.3 STAT1	1
brain	MA0074.1 RXRA::VDR	1
brain	MA0114.2 HNF4A	1
brain	MA0017.1 NR2F1	1
brain	MA0491.1 JUND	1
brain	MA0043.1 HLF	1
brain	MA0472.1 EGR2	1
brain	MA0484.1 HNF4G	1
brain	MA0512.1 Rxra	1
brain	MA0080.3 Spi1	1
brain	MA0471.1 E2F6	1
brain	MA0133.1 BRCA1	1
brain	MA0521.1 Tcf12	1
brain	MA0076.2 ELK4	1
brain	MA0514.1 Sox3	1
brain	MA0027.1 En1	1
brain	MA0526.1 USF2	1
brain	MA0098.2 Ets1	1
brain	MA0593.1 FOXP2	1
brain	MA0073.1 RREB1	1
brain	MA0036.2 GATA2	1
brain	MA0107.1 RELA	1
brain	MA0132.1 Pdx1	1
brain	MA0495.1 MAFF	1
brain	MA0501.1 NFE2::MAF	1
brain	MA0108.2 TBP	1
brain	MA0503.1 Nkx2-5 (var.2)	1
brain	MA0522.1 Tcf3	1
brain	MA0038.1 Gfi1	1
brain	MA0051.1 IRF2	1
brain	MA0508.1 PRDM1	1
brain	MA0600.1 RFX2	1
brain	MA0478.1 FOSL2	1
brain	MA0124.1 NKX3-1	1
brain	MA0525.1 TP63	1
brain	MA0505.1 Nr5a2	1
brain	MA0032.1 FOXC1	1
brain	MA0492.1 JUND (var.2)	1
brain	MA0591.1 Bach1::Mafk	1
brain	MA0088.1 znf143	1
brain	MA0058.2 MAX	1
brain	MA0138.2 REST	1
brain	MA0160.1 NR4A2	1
brain	MA0475.1 FLI1	1
brain	MA0139.1 CTCF	1
brain	MA0018.2 CREB1	1
brain	MA0047.2 Foxa2	1
brain	MA0046.1 HNF1A	1
brain	MA0033.1 FOXL1	1
brain	MA0466.1 CEBPB	1
brain	MA0014.2 PAX5	1
brain	MA0072.1 RORA_2	1
brain	MA0473.1 ELF1	1
brain	MA0122.1 Nkx3-2	1
brain	MA0502.1 NFYB	1
brain	MA0592.1 ESRRA	1
brain	MA0105.3 NFKB1	1
brain	MA0052.2 MEF2A	1
brain	MA0517.1 STAT2::STAT1	1
brain	MA0498.1 Meis1	1
brain	MA0499.1 Myod1	1
brain	MA0151.1 ARID3A	1
brain	MA0113.2 NR3C1	1
brain	MA0467.1 Crx	1
brain	MA0496.1 MAFK	1
brain	MA0598.1 EHF	1
brain	MA0070.1 PBX1	1
brain	MA0029.1 Mecom	1
brain	MA0131.1 HINFP	1
brain	MA0494.1 Nr1h3::Rxra	1
brain	MA0524.1 TFAP2C	1
brain	MA0067.1 Pax2	1
brain	MA0069.1 Pax6	1
brain	MA0519.1 Stat5a::Stat5b	1
brain	MA0144.2 STAT3	1
brain	MA0511.1 RUNX2	1
brain	MA0468.1 DUX4	1
brain	MA0060.2 NFYA	1
brain	MA0130.1 ZNF354C	1
brain	MA0528.1 ZNF263	1
brain	MA0095.2 YY1	1
brain	MA0515.1 Sox6	1
brain	MA0087.1 Sox5	1
brain	MA0485.1 Hoxc9	1
brain	MA0100.2 Myb	1
brain	MA0048.1 NHLH1	1
brain	MA0092.1 Hand1::Tcfe2a	1
brain	MA0077.1 SOX9	1
brain	MA0057.1 MZF1_5-13	1
brain	MA0136.1 ELF5	1
brain	MA0030.1 FOXF2	1
brain	MA0050.2 IRF1	1
brain	MA0109.1 Hltf	1
brain	MA0497.1 MEF2C	1
brain	MA0523.1 TCF7L2	1
brain	MA0103.2 ZEB1	1
brain	MA0143.3 Sox2	1
brain	MA0465.1 CDX2	1
brain	MA0463.1 Bcl6	1
brain	MA0594.1 Hoxa9	1
brain	MA0112.2 ESR1	1
brain	MA0042.1 FOXI1	1
brain	MA0083.2 SRF	1
brain	MA0065.2 PPARG::RXRA	1
brain	MA0155.1 INSM1	1
brain	MA0081.1 SPIB	1
brain	MA0007.2 AR	1
brain	MA0040.1 Foxq1	1
brain	MA0104.3 Mycn	1
brain	MA0442.1 SOX10	1
brain	MA0009.1 T	1
brain	MA0084.1 SRY	1
brain	MA0510.1 RFX5	1
brain	MA0142.1 Pou5f1::Sox2	1
brain	MA0111.1 Spz1	1
brain	MA0461.1 Atoh1	1
brain	MA0482.1 Gata4	1
brain	MA0031.1 FOXD1	1
brain	MA0163.1 PLAG1	1
brain	MA0102.3 CEBPA	1
brain	MA0158.1 HOXA5	1
brain	MA0483.1 Gfi1b	1
brain	MA0071.1 RORA_1	1
brain	MA0513.1 SMAD2::SMAD3::SMAD4	1
brain	MA0089.1 NFE2L1::MafG	1
brain	MA0596.1 SREBF2	1
brain	MA0116.1 Zfp423	1
brain	MA0493.1 Klf1	1
breast	MA0068.1 Pax4	1
breast	MA0157.1 FOXO3	1
breast	MA0119.1 TLX1::NFIC	1
breast	MA0464.1 Bhlhe40	1
breast	MA0019.1 Ddit3::Cebpa	1
breast	MA0106.2 TP53	1
breast	MA0101.1 REL	1
breast	MA0003.2 TFAP2A	1
breast	MA0164.1 Nr2e3	1
breast	MA0595.1 SREBF1	1
breast	MA0152.1 NFATC2	1
breast	MA0115.1 NR1H2::RXRA	1
breast	MA0078.1 Sox17	1
breast	MA0147.2 Myc	1
breast	MA0066.1 PPARG	1
breast	MA0149.1 EWSR1-FLI1	1
breast	MA0477.1 FOSL1	1
breast	MA0597.1 THAP1	1
breast	MA0481.1 FOXP1	1
breast	MA0507.1 POU2F2	1
breast	MA0488.1 JUN	1
breast	MA0490.1 JUNB	1
breast	MA0117.1 Mafb	1
breast	MA0148.3 FOXA1	1
breast	MA0041.1 Foxd3	1
breast	MA0002.2 RUNX1	1
breast	MA0091.1 TAL1::TCF3	1
breast	MA0035.3 Gata1	1
breast	MA0150.2 Nfe2l2	1
breast	MA0135.1 Lhx3	1
breast	MA0462.1 BATF::JUN	1
breast	MA0159.1 RXR::RAR_DR5	1
breast	MA0099.2 JUN::FOS	1
breast	MA0156.1 FEV	1
breast	MA0480.1 Foxo1	1
breast	MA0259.1 HIF1A::ARNT	1
breast	MA0479.1 FOXH1	1
breast	MA0153.1 HNF1B	1
breast	MA0500.1 Myog	1
breast	MA0509.1 Rfx1	1
breast	MA0258.2 ESR2	1
breast	MA0140.2 TAL1::GATA1	1
breast	MA0476.1 FOS	1
breast	MA0518.1 Stat4	1
breast	MA0059.1 MYC::MAX	1
breast	MA0145.2 Tcfcp2l1	1
breast	MA0504.1 NR2C2	1
breast	MA0125.1 Nobox	1
breast	MA0489.1 JUN (var.2)	1
breast	MA0520.1 Stat6	1
breast	MA0075.1 Prrx2	1
breast	MA0025.1 NFIL3	1
breast	MA0486.1 HSF1	1
breast	MA0004.1 Arnt	1
breast	MA0141.2 Esrrb	1
breast	MA0154.2 EBF1	1
breast	MA0090.1 TEAD1	1
breast	MA0093.2 USF1	1
breast	MA0161.1 NFIC	1
breast	MA0474.1 Erg	1
breast	MA0056.1 MZF1_1-4	1
breast	MA0063.1 Nkx2-5	1
breast	MA0037.2 GATA3	1
breast	MA0137.3 STAT1	1
breast	MA0074.1 RXRA::VDR	1
breast	MA0114.2 HNF4A	1
breast	MA0017.1 NR2F1	1
breast	MA0491.1 JUND	1
breast	MA0043.1 HLF	1
breast	MA0472.1 EGR2	1
breast	MA0484.1 HNF4G	1
breast	MA0512.1 Rxra	1
breast	MA0080.3 Spi1	1
breast	MA0471.1 E2F6	1
breast	MA0133.1 BRCA1	1
breast	MA0521.1 Tcf12	1
breast	MA0076.2 ELK4	1
breast	MA0514.1 Sox3	1
breast	MA0027.1 En1	1
breast	MA0526.1 USF2	1
breast	MA0098.2 Ets1	1
breast	MA0593.1 FOXP2	1
breast	MA0073.1 RREB1	1
breast	MA0036.2 GATA2	1
breast	MA0107.1 RELA	1
breast	MA0132.1 Pdx1	1
breast	MA0495.1 MAFF	1
breast	MA0501.1 NFE2::MAF	1
breast	MA0108.2 TBP	1
breast	MA0503.1 Nkx2-5 (var.2)	1
breast	MA0522.1 Tcf3	1
breast	MA0038.1 Gfi1	1
breast	MA0051.1 IRF2	1
breast	MA0508.1 PRDM1	1
breast	MA0600.1 RFX2	1
breast	MA0478.1 FOSL2	1
breast	MA0124.1 NKX3-1	1
breast	MA0525.1 TP63	1
breast	MA0505.1 Nr5a2	1
breast	MA0032.1 FOXC1	1
breast	MA0492.1 JUND (var.2)	1
breast	MA0591.1 Bach1::Mafk	1
breast	MA0088.1 znf143	1
breast	MA0058.2 MAX	1
breast	MA0062.2 GABPA	1
breast	MA0138.2 REST	1
breast	MA0599.1 KLF5	1
breast	MA0160.1 NR4A2	1
breast	MA0475.1 FLI1	1
breast	MA0139.1 CTCF	1
breast	MA0018.2 CREB1	1
breast	MA0047.2 Foxa2	1
breast	MA0046.1 HNF1A	1
breast	MA0033.1 FOXL1	1
breast	MA0466.1 CEBPB	1
breast	MA0014.2 PAX5	1
breast	MA0072.1 RORA_2	1
breast	MA0469.1 E2F3	1
breast	MA0473.1 ELF1	1
breast	MA0122.1 Nkx3-2	1
breast	MA0502.1 NFYB	1
breast	MA0592.1 ESRRA	1
breast	MA0105.3 NFKB1	1
breast	MA0052.2 MEF2A	1
breast	MA0517.1 STAT2::STAT1	1
breast	MA0498.1 Meis1	1
breast	MA0499.1 Myod1	1
breast	MA0151.1 ARID3A	1
breast	MA0113.2 NR3C1	1
breast	MA0467.1 Crx	1
breast	MA0496.1 MAFK	1
breast	MA0598.1 EHF	1
breast	MA0070.1 PBX1	1
breast	MA0028.1 ELK1	1
breast	MA0029.1 Mecom	1
breast	MA0131.1 HINFP	1
breast	MA0494.1 Nr1h3::Rxra	1
breast	MA0524.1 TFAP2C	1
breast	MA0067.1 Pax2	1
breast	MA0069.1 Pax6	1
breast	MA0519.1 Stat5a::Stat5b	1
breast	MA0144.2 STAT3	1
breast	MA0511.1 RUNX2	1
breast	MA0468.1 DUX4	1
breast	MA0060.2 NFYA	1
breast	MA0130.1 ZNF354C	1
breast	MA0528.1 ZNF263	1
breast	MA0095.2 YY1	1
breast	MA0039.2 Klf4	1
breast	MA0515.1 Sox6	1
breast	MA0087.1 Sox5	1
breast	MA0485.1 Hoxc9	1
breast	MA0100.2 Myb	1
breast	MA0048.1 NHLH1	1
breast	MA0092.1 Hand1::Tcfe2a	1
breast	MA0077.1 SOX9	1
breast	MA0057.1 MZF1_5-13	1
breast	MA0136.1 ELF5	1
breast	MA0030.1 FOXF2	1
breast	MA0050.2 IRF1	1
breast	MA0109.1 Hltf	1
breast	MA0497.1 MEF2C	1
breast	MA0523.1 TCF7L2	1
breast	MA0103.2 ZEB1	1
breast	MA0143.3 Sox2	1
breast	MA0465.1 CDX2	1
breast	MA0463.1 Bcl6	1
breast	MA0594.1 Hoxa9	1
breast	MA0112.2 ESR1	1
breast	MA0042.1 FOXI1	1
breast	MA0083.2 SRF	1
breast	MA0065.2 PPARG::RXRA	1
breast	MA0155.1 INSM1	1
breast	MA0081.1 SPIB	1
breast	MA0007.2 AR	1
breast	MA0040.1 Foxq1	1
breast	MA0104.3 Mycn	1
breast	MA0442.1 SOX10	1
breast	MA0009.1 T	1
breast	MA0084.1 SRY	1
breast	MA0510.1 RFX5	1
breast	MA0142.1 Pou5f1::Sox2	1
breast	MA0111.1 Spz1	1
breast	MA0461.1 Atoh1	1
breast	MA0482.1 Gata4	1
breast	MA0031.1 FOXD1	1
breast	MA0163.1 PLAG1	1
breast	MA0102.3 CEBPA	1
breast	MA0158.1 HOXA5	1
breast	MA0483.1 Gfi1b	1
breast	MA0071.1 RORA_1	1
breast	MA0513.1 SMAD2::SMAD3::SMAD4	1
breast	MA0089.1 NFE2L1::MafG	1
breast	MA0596.1 SREBF2	1
breast	MA0116.1 Zfp423	1
breast	MA0493.1 Klf1	1
colon	MA0146.2 Zfx	1
colon	MA0068.1 Pax4	1
colon	MA0157.1 FOXO3	1
colon	MA0119.1 TLX1::NFIC	1
colon	MA0464.1 Bhlhe40	1
colon	MA0019.1 Ddit3::Cebpa	1
colon	MA0106.2 TP53	1
colon	MA0101.1 REL	1
colon	MA0003.2 TFAP2A	1
colon	MA0164.1 Nr2e3	1
colon	MA0595.1 SREBF1	1
colon	MA0152.1 NFATC2	1
colon	MA0115.1 NR1H2::RXRA	1
colon	MA0078.1 Sox17	1
colon	MA0147.2 Myc	1
colon	MA0066.1 PPARG	1
colon	MA0149.1 EWSR1-FLI1	1
colon	MA0477.1 FOSL1	1
colon	MA0597.1 THAP1	1
colon	MA0481.1 FOXP1	1
colon	MA0507.1 POU2F2	1
colon	MA0488.1 JUN	1
colon	MA0490.1 JUNB	1
colon	MA0117.1 Mafb	1
colon	MA0148.3 FOXA1	1
colon	MA0041.1 Foxd3	1
colon	MA0002.2 RUNX1	1
colon	MA0091.1 TAL1::TCF3	1
colon	MA0035.3 Gata1	1
colon	MA0150.2 Nfe2l2	1
colon	MA0135.1 Lhx3	1
colon	MA0462.1 BATF::JUN	1
colon	MA0159.1 RXR::RAR_DR5	1
colon	MA0099.2 JUN::FOS	1
colon	MA0156.1 FEV	1
colon	MA0480.1 Foxo1	1
colon	MA0259.1 HIF1A::ARNT	1
colon	MA0479.1 FOXH1	1
colon	MA0153.1 HNF1B	1
colon	MA0500.1 Myog	1
colon	MA0509.1 Rfx1	1
colon	MA0258.2 ESR2	1
colon	MA0140.2 TAL1::GATA1	1
colon	MA0476.1 FOS	1
colon	MA0518.1 Stat4	1
colon	MA0059.1 MYC::MAX	1
colon	MA0006.1 Arnt::Ahr	1
colon	MA0145.2 Tcfcp2l1	1
colon	MA0504.1 NR2C2	1
colon	MA0125.1 Nobox	1
colon	MA0489.1 JUN (var.2)	1
colon	MA0520.1 Stat6	1
colon	MA0075.1 Prrx2	1
colon	MA0025.1 NFIL3	1
colon	MA0486.1 HSF1	1
colon	MA0004.1 Arnt	1
colon	MA0141.2 Esrrb	1
colon	MA0154.2 EBF1	1
colon	MA0090.1 TEAD1	1
colon	MA0093.2 USF1	1
colon	MA0161.1 NFIC	1
colon	MA0474.1 Erg	1
colon	MA0056.1 MZF1_1-4	1
colon	MA0063.1 Nkx2-5	1
colon	MA0037.2 GATA3	1
colon	MA0137.3 STAT1	1
colon	MA0074.1 RXRA::VDR	1
colon	MA0114.2 HNF4A	1
colon	MA0017.1 NR2F1	1
colon	MA0491.1 JUND	1
colon	MA0043.1 HLF	1
colon	MA0162.2 EGR1	1
colon	MA0472.1 EGR2	1
colon	MA0484.1 HNF4G	1
colon	MA0512.1 Rxra	1
colon	MA0080.3 Spi1	1
colon	MA0471.1 E2F6	1
colon	MA0133.1 BRCA1	1
colon	MA0521.1 Tcf12	1
colon	MA0076.2 ELK4	1
colon	MA0514.1 Sox3	1
colon	MA0027.1 En1	1
colon	MA0526.1 USF2	1
colon	MA0098.2 Ets1	1
colon	MA0593.1 FOXP2	1
colon	MA0073.1 RREB1	1
colon	MA0079.3 SP1	1
colon	MA0036.2 GATA2	1
colon	MA0107.1 RELA	1
colon	MA0132.1 Pdx1	1
colon	MA0495.1 MAFF	1
colon	MA0501.1 NFE2::MAF	1
colon	MA0108.2 TBP	1
colon	MA0503.1 Nkx2-5 (var.2)	1
colon	MA0522.1 Tcf3	1
colon	MA0038.1 Gfi1	1
colon	MA0051.1 IRF2	1
colon	MA0508.1 PRDM1	1
colon	MA0600.1 RFX2	1
colon	MA0478.1 FOSL2	1
colon	MA0124.1 NKX3-1	1
colon	MA0525.1 TP63	1
colon	MA0505.1 Nr5a2	1
colon	MA0032.1 FOXC1	1
colon	MA0492.1 JUND (var.2)	1
colon	MA0591.1 Bach1::Mafk	1
colon	MA0088.1 znf143	1
colon	MA0058.2 MAX	1
colon	MA0062.2 GABPA	1
colon	MA0138.2 REST	1
colon	MA0599.1 KLF5	1
colon	MA0160.1 NR4A2	1
colon	MA0475.1 FLI1	1
colon	MA0139.1 CTCF	1
colon	MA0018.2 CREB1	1
colon	MA0047.2 Foxa2	1
colon	MA0046.1 HNF1A	1
colon	MA0033.1 FOXL1	1
colon	MA0466.1 CEBPB	1
colon	MA0014.2 PAX5	1
colon	MA0072.1 RORA_2	1
colon	MA0516.1 SP2	1
colon	MA0469.1 E2F3	1
colon	MA0473.1 ELF1	1
colon	MA0122.1 Nkx3-2	1
colon	MA0502.1 NFYB	1
colon	MA0592.1 ESRRA	1
colon	MA0105.3 NFKB1	1
colon	MA0052.2 MEF2A	1
colon	MA0517.1 STAT2::STAT1	1
colon	MA0498.1 Meis1	1
colon	MA0499.1 Myod1	1
colon	MA0151.1 ARID3A	1
colon	MA0113.2 NR3C1	1
colon	MA0467.1 Crx	1
colon	MA0496.1 MAFK	1
colon	MA0598.1 EHF	1
colon	MA0070.1 PBX1	1
colon	MA0028.1 ELK1	1
colon	MA0029.1 Mecom	1
colon	MA0131.1 HINFP	1
colon	MA0494.1 Nr1h3::Rxra	1
colon	MA0524.1 TFAP2C	1
colon	MA0067.1 Pax2	1
colon	MA0069.1 Pax6	1
colon	MA0519.1 Stat5a::Stat5b	1
colon	MA0144.2 STAT3	1
colon	MA0511.1 RUNX2	1
colon	MA0468.1 DUX4	1
colon	MA0060.2 NFYA	1
colon	MA0130.1 ZNF354C	1
colon	MA0528.1 ZNF263	1
colon	MA0095.2 YY1	1
colon	MA0039.2 Klf4	1
colon	MA0515.1 Sox6	1
colon	MA0087.1 Sox5	1
colon	MA0485.1 Hoxc9	1
colon	MA0100.2 Myb	1
colon	MA0048.1 NHLH1	1
colon	MA0092.1 Hand1::Tcfe2a	1
colon	MA0077.1 SOX9	1
colon	MA0057.1 MZF1_5-13	1
colon	MA0136.1 ELF5	1
colon	MA0030.1 FOXF2	1
colon	MA0050.2 IRF1	1
colon	MA0109.1 Hltf	1
colon	MA0497.1 MEF2C	1
colon	MA0523.1 TCF7L2	1
colon	MA0103.2 ZEB1	1
colon	MA0143.3 Sox2	1
colon	MA0465.1 CDX2	1
colon	MA0463.1 Bcl6	1
colon	MA0594.1 Hoxa9	1
colon	MA0112.2 ESR1	1
colon	MA0042.1 FOXI1	1
colon	MA0083.2 SRF	1
colon	MA0065.2 PPARG::RXRA	1
colon	MA0155.1 INSM1	1
colon	MA0081.1 SPIB	1
colon	MA0007.2 AR	1
colon	MA0040.1 Foxq1	1
colon	MA0104.3 Mycn	1
colon	MA0442.1 SOX10	1
colon	MA0009.1 T	1
colon	MA0084.1 SRY	1
colon	MA0510.1 RFX5	1
colon	MA0142.1 Pou5f1::Sox2	1
colon	MA0111.1 Spz1	1
colon	MA0461.1 Atoh1	1
colon	MA0482.1 Gata4	1
colon	MA0031.1 FOXD1	1
colon	MA0163.1 PLAG1	1
colon	MA0102.3 CEBPA	1
colon	MA0158.1 HOXA5	1
colon	MA0483.1 Gfi1b	1
colon	MA0071.1 RORA_1	1
colon	MA0513.1 SMAD2::SMAD3::SMAD4	1
colon	MA0089.1 NFE2L1::MafG	1
colon	MA0596.1 SREBF2	1
colon	MA0116.1 Zfp423	1
colon	MA0493.1 Klf1	1
heart	MA0146.2 Zfx	1
heart	MA0068.1 Pax4	1
heart	MA0157.1 FOXO3	1
heart	MA0119.1 TLX1::NFIC	1
heart	MA0464.1 Bhlhe40	1
heart	MA0019.1 Ddit3::Cebpa	1
heart	MA0106.2 TP53	1
heart	MA0101.1 REL	1
heart	MA0003.2 TFAP2A	1
heart	MA0024.2 E2F1	1
heart	MA0164.1 Nr2e3	1
heart	MA0595.1 SREBF1	1
heart	MA0152.1 NFATC2	1
heart	MA0115.1 NR1H2::RXRA	1
heart	MA0078.1 Sox17	1
heart	MA0147.2 Myc	1
heart	MA0066.1 PPARG	1
heart	MA0149.1 EWSR1-FLI1	1
heart	MA0470.1 E2F4	1
heart	MA0477.1 FOSL1	1
heart	MA0597.1 THAP1	1
heart	MA0481.1 FOXP1	1
heart	MA0507.1 POU2F2	1
heart	MA0488.1 JUN	1
heart	MA0490.1 JUNB	1
heart	MA0117.1 Mafb	1
heart	MA0148.3 FOXA1	1
heart	MA0041.1 Foxd3	1
heart	MA0002.2 RUNX1	1
heart	MA0091.1 TAL1::TCF3	1
heart	MA0035.3 Gata1	1
heart	MA0150.2 Nfe2l2	1
heart	MA0135.1 Lhx3	1
heart	MA0462.1 BATF::JUN	1
heart	MA0159.1 RXR::RAR_DR5	1
heart	MA0099.2 JUN::FOS	1
heart	MA0156.1 FEV	1
heart	MA0480.1 Foxo1	1
heart	MA0259.1 HIF1A::ARNT	1
heart	MA0479.1 FOXH1	1
heart	MA0153.1 HNF1B	1
heart	MA0500.1 Myog	1
heart	MA0509.1 Rfx1	1
heart	MA0258.2 ESR2	1
heart	MA0140.2 TAL1::GATA1	1
heart	MA0476.1 FOS	1
heart	MA0518.1 Stat4	1
heart	MA0059.1 MYC::MAX	1
heart	MA0006.1 Arnt::Ahr	1
heart	MA0145.2 Tcfcp2l1	1
heart	MA0504.1 NR2C2	1
heart	MA0125.1 Nobox	1
heart	MA0489.1 JUN (var.2)	1
heart	MA0520.1 Stat6	1
heart	MA0075.1 Prrx2	1
heart	MA0025.1 NFIL3	1
heart	MA0486.1 HSF1	1
heart	MA0004.1 Arnt	1
heart	MA0141.2 Esrrb	1
heart	MA0154.2 EBF1	1
heart	MA0090.1 TEAD1	1
heart	MA0093.2 USF1	1
heart	MA0161.1 NFIC	1
heart	MA0474.1 Erg	1
heart	MA0056.1 MZF1_1-4	1
heart	MA0063.1 Nkx2-5	1
heart	MA0037.2 GATA3	1
heart	MA0137.3 STAT1	1
heart	MA0074.1 RXRA::VDR	1
heart	MA0114.2 HNF4A	1
heart	MA0017.1 NR2F1	1
heart	MA0491.1 JUND	1
heart	MA0043.1 HLF	1
heart	MA0162.2 EGR1	1
heart	MA0472.1 EGR2	1
heart	MA0484.1 HNF4G	1
heart	MA0512.1 Rxra	1
heart	MA0080.3 Spi1	1
heart	MA0471.1 E2F6	1
heart	MA0133.1 BRCA1	1
heart	MA0521.1 Tcf12	1
heart	MA0076.2 ELK4	1
heart	MA0514.1 Sox3	1
heart	MA0027.1 En1	1
heart	MA0526.1 USF2	1
heart	MA0098.2 Ets1	1
heart	MA0593.1 FOXP2	1
heart	MA0073.1 RREB1	1
heart	MA0079.3 SP1	1
heart	MA0036.2 GATA2	1
heart	MA0107.1 RELA	1
heart	MA0132.1 Pdx1	1
heart	MA0495.1 MAFF	1
heart	MA0501.1 NFE2::MAF	1
heart	MA0108.2 TBP	1
heart	MA0503.1 Nkx2-5 (var.2)	1
heart	MA0522.1 Tcf3	1
heart	MA0506.1 NRF1	1
heart	MA0038.1 Gfi1	1
heart	MA0051.1 IRF2	1
heart	MA0508.1 PRDM1	1
heart	MA0600.1 RFX2	1
heart	MA0478.1 FOSL2	1
heart	MA0124.1 NKX3-1	1
heart	MA0525.1 TP63	1
heart	MA0505.1 Nr5a2	1
heart	MA0032.1 FOXC1	1
heart	MA0492.1 JUND (var.2)	1
heart	MA0591.1 Bach1::Mafk	1
heart	MA0088.1 znf143	1
heart	MA0058.2 MAX	1
heart	MA0062.2 GABPA	1
heart	MA0138.2 REST	1
heart	MA0599.1 KLF5	1
heart	MA0160.1 NR4A2	1
heart	MA0475.1 FLI1	1
heart	MA0139.1 CTCF	1
heart	MA0018.2 CREB1	1
heart	MA0047.2 Foxa2	1
heart	MA0046.1 HNF1A	1
heart	MA0033.1 FOXL1	1
heart	MA0466.1 CEBPB	1
heart	MA0014.2 PAX5	1
heart	MA0072.1 RORA_2	1
heart	MA0516.1 SP2	1
heart	MA0469.1 E2F3	1
heart	MA0473.1 ELF1	1
heart	MA0122.1 Nkx3-2	1
heart	MA0502.1 NFYB	1
heart	MA0592.1 ESRRA	1
heart	MA0105.3 NFKB1	1
heart	MA0052.2 MEF2A	1
heart	MA0517.1 STAT2::STAT1	1
heart	MA0498.1 Meis1	1
heart	MA0499.1 Myod1	1
heart	MA0151.1 ARID3A	1
heart	MA0113.2 NR3C1	1
heart	MA0467.1 Crx	1
heart	MA0496.1 MAFK	1
heart	MA0598.1 EHF	1
heart	MA0070.1 PBX1	1
heart	MA0028.1 ELK1	1
heart	MA0029.1 Mecom	1
heart	MA0131.1 HINFP	1
heart	MA0494.1 Nr1h3::Rxra	1
heart	MA0524.1 TFAP2C	1
heart	MA0067.1 Pax2	1
heart	MA0069.1 Pax6	1
heart	MA0519.1 Stat5a::Stat5b	1
heart	MA0144.2 STAT3	1
heart	MA0511.1 RUNX2	1
heart	MA0468.1 DUX4	1
heart	MA0060.2 NFYA	1
heart	MA0130.1 ZNF354C	1
heart	MA0528.1 ZNF263	1
heart	MA0095.2 YY1	1
heart	MA0527.1 ZBTB33	1
heart	MA0039.2 Klf4	1
heart	MA0515.1 Sox6	1
heart	MA0087.1 Sox5	1
heart	MA0485.1 Hoxc9	1
heart	MA0100.2 Myb	1
heart	MA0048.1 NHLH1	1
heart	MA0092.1 Hand1::Tcfe2a	1
heart	MA0057.1 MZF1_5-13	1
heart	MA0136.1 ELF5	1
heart	MA0030.1 FOXF2	1
heart	MA0050.2 IRF1	1
heart	MA0109.1 Hltf	1
heart	MA0497.1 MEF2C	1
heart	MA0523.1 TCF7L2	1
heart	MA0103.2 ZEB1	1
heart	MA0143.3 Sox2	1
heart	MA0465.1 CDX2	1
heart	MA0463.1 Bcl6	1
heart	MA0594.1 Hoxa9	1
heart	MA0112.2 ESR1	1
heart	MA0042.1 FOXI1	1
heart	MA0083.2 SRF	1
heart	MA0065.2 PPARG::RXRA	1
heart	MA0155.1 INSM1	1
heart	MA0081.1 SPIB	1
heart	MA0007.2 AR	1
heart	MA0040.1 Foxq1	1
heart	MA0104.3 Mycn	1
heart	MA0442.1 SOX10	1
heart	MA0009.1 T	1
heart	MA0084.1 SRY	1
heart	MA0510.1 RFX5	1
heart	MA0142.1 Pou5f1::Sox2	1
heart	MA0111.1 Spz1	1
heart	MA0461.1 Atoh1	1
heart	MA0482.1 Gata4	1
heart	MA0031.1 FOXD1	1
heart	MA0163.1 PLAG1	1
heart	MA0102.3 CEBPA	1
heart	MA0158.1 HOXA5	1
heart	MA0483.1 Gfi1b	1
heart	MA0071.1 RORA_1	1
heart	MA0513.1 SMAD2::SMAD3::SMAD4	1
heart	MA0089.1 NFE2L1::MafG	1
heart	MA0596.1 SREBF2	1
heart	MA0116.1 Zfp423	1
heart	MA0493.1 Klf1	1
kidney	MA0146.2 Zfx	1
kidney	MA0068.1 Pax4	1
kidney	MA0157.1 FOXO3	1
kidney	MA0119.1 TLX1::NFIC	1
kidney	MA0464.1 Bhlhe40	1
kidney	MA0019.1 Ddit3::Cebpa	1
kidney	MA0106.2 TP53	1
kidney	MA0101.1 REL	1
kidney	MA0003.2 TFAP2A	1
kidney	MA0164.1 Nr2e3	1
kidney	MA0595.1 SREBF1	1
kidney	MA0152.1 NFATC2	1
kidney	MA0115.1 NR1H2::RXRA	1
kidney	MA0078.1 Sox17	1
kidney	MA0147.2 Myc	1
kidney	MA0066.1 PPARG	1
kidney	MA0149.1 EWSR1-FLI1	1
kidney	MA0477.1 FOSL1	1
kidney	MA0597.1 THAP1	1
kidney	MA0481.1 FOXP1	1
kidney	MA0507.1 POU2F2	1
kidney	MA0488.1 JUN	1
kidney	MA0490.1 JUNB	1
kidney	MA0117.1 Mafb	1
kidney	MA0148.3 FOXA1	1
kidney	MA0041.1 Foxd3	1
kidney	MA0002.2 RUNX1	1
kidney	MA0091.1 TAL1::TCF3	1
kidney	MA0035.3 Gata1	1
kidney	MA0150.2 Nfe2l2	1
kidney	MA0135.1 Lhx3	1
kidney	MA0462.1 BATF::JUN	1
kidney	MA0159.1 RXR::RAR_DR5	1
kidney	MA0099.2 JUN::FOS	1
kidney	MA0156.1 FEV	1
kidney	MA0480.1 Foxo1	1
kidney	MA0259.1 HIF1A::ARNT	1
kidney	MA0479.1 FOXH1	1
kidney	MA0153.1 HNF1B	1
kidney	MA0500.1 Myog	1
kidney	MA0509.1 Rfx1	1
kidney	MA0258.2 ESR2	1
kidney	MA0140.2 TAL1::GATA1	1
kidney	MA0476.1 FOS	1
kidney	MA0518.1 Stat4	1
kidney	MA0059.1 MYC::MAX	1
kidney	MA0006.1 Arnt::Ahr	1
kidney	MA0145.2 Tcfcp2l1	1
kidney	MA0504.1 NR2C2	1
kidney	MA0125.1 Nobox	1
kidney	MA0489.1 JUN (var.2)	1
kidney	MA0520.1 Stat6	1
kidney	MA0075.1 Prrx2	1
kidney	MA0025.1 NFIL3	1
kidney	MA0486.1 HSF1	1
kidney	MA0004.1 Arnt	1
kidney	MA0141.2 Esrrb	1
kidney	MA0154.2 EBF1	1
kidney	MA0090.1 TEAD1	1
kidney	MA0093.2 USF1	1
kidney	MA0161.1 NFIC	1
kidney	MA0474.1 Erg	1
kidney	MA0056.1 MZF1_1-4	1
kidney	MA0063.1 Nkx2-5	1
kidney	MA0037.2 GATA3	1
kidney	MA0137.3 STAT1	1
kidney	MA0074.1 RXRA::VDR	1
kidney	MA0114.2 HNF4A	1
kidney	MA0017.1 NR2F1	1
kidney	MA0491.1 JUND	1
kidney	MA0043.1 HLF	1
kidney	MA0472.1 EGR2	1
kidney	MA0484.1 HNF4G	1
kidney	MA0512.1 Rxra	1
kidney	MA0080.3 Spi1	1
kidney	MA0471.1 E2F6	1
kidney	MA0133.1 BRCA1	1
kidney	MA0521.1 Tcf12	1
kidney	MA0514.1 Sox3	1
kidney	MA0027.1 En1	1
kidney	MA0526.1 USF2	1
kidney	MA0098.2 Ets1	1
kidney	MA0593.1 FOXP2	1
kidney	MA0073.1 RREB1	1
kidney	MA0036.2 GATA2	1
kidney	MA0107.1 RELA	1
kidney	MA0132.1 Pdx1	1
kidney	MA0495.1 MAFF	1
kidney	MA0501.1 NFE2::MAF	1
kidney	MA0108.2 TBP	1
kidney	MA0503.1 Nkx2-5 (var.2)	1
kidney	MA0522.1 Tcf3	1
kidney	MA0038.1 Gfi1	1
kidney	MA0051.1 IRF2	1
kidney	MA0508.1 PRDM1	1
kidney	MA0600.1 RFX2	1
kidney	MA0478.1 FOSL2	1
kidney	MA0124.1 NKX3-1	1
kidney	MA0525.1 TP63	1
kidney	MA0505.1 Nr5a2	1
kidney	MA0032.1 FOXC1	1
kidney	MA0492.1 JUND (var.2)	1
kidney	MA0591.1 Bach1::Mafk	1
kidney	MA0088.1 znf143	1
kidney	MA0058.2 MAX	1
kidney	MA0138.2 REST	1
kidney	MA0599.1 KLF5	1
kidney	MA0160.1 NR4A2	1
kidney	MA0475.1 FLI1	1
kidney	MA0139.1 CTCF	1
kidney	MA0018.2 CREB1	1
kidney	MA0047.2 Foxa2	1
kidney	MA0046.1 HNF1A	1
kidney	MA0033.1 FOXL1	1
kidney	MA0466.1 CEBPB	1
kidney	MA0014.2 PAX5	1
kidney	MA0072.1 RORA_2	1
kidney	MA0469.1 E2F3	1
kidney	MA0473.1 ELF1	1
kidney	MA0122.1 Nkx3-2	1
kidney	MA0502.1 NFYB	1
kidney	MA0592.1 ESRRA	1
kidney	MA0105.3 NFKB1	1
kidney	MA0052.2 MEF2A	1
kidney	MA0517.1 STAT2::STAT1	1
kidney	MA0498.1 Meis1	1
kidney	MA0499.1 Myod1	1
kidney	MA0151.1 ARID3A	1
kidney	MA0113.2 NR3C1	1
kidney	MA0467.1 Crx	1
kidney	MA0496.1 MAFK	1
kidney	MA0598.1 EHF	1
kidney	MA0070.1 PBX1	1
kidney	MA0029.1 Mecom	1
kidney	MA0131.1 HINFP	1
kidney	MA0494.1 Nr1h3::Rxra	1
kidney	MA0524.1 TFAP2C	1
kidney	MA0067.1 Pax2	1
kidney	MA0069.1 Pax6	1
kidney	MA0519.1 Stat5a::Stat5b	1
kidney	MA0144.2 STAT3	1
kidney	MA0511.1 RUNX2	1
kidney	MA0468.1 DUX4	1
kidney	MA0060.2 NFYA	1
kidney	MA0130.1 ZNF354C	1
kidney	MA0528.1 ZNF263	1
kidney	MA0095.2 YY1	1
kidney	MA0039.2 Klf4	1
kidney	MA0515.1 Sox6	1
kidney	MA0087.1 Sox5	1
kidney	MA0485.1 Hoxc9	1
kidney	MA0100.2 Myb	1
kidney	MA0048.1 NHLH1	1
kidney	MA0092.1 Hand1::Tcfe2a	1
kidney	MA0077.1 SOX9	1
kidney	MA0057.1 MZF1_5-13	1
kidney	MA0136.1 ELF5	1
kidney	MA0030.1 FOXF2	1
kidney	MA0050.2 IRF1	1
kidney	MA0109.1 Hltf	1
kidney	MA0497.1 MEF2C	1
kidney	MA0523.1 TCF7L2	1
kidney	MA0103.2 ZEB1	1
kidney	MA0143.3 Sox2	1
kidney	MA0465.1 CDX2	1
kidney	MA0463.1 Bcl6	1
kidney	MA0594.1 Hoxa9	1
kidney	MA0112.2 ESR1	1
kidney	MA0042.1 FOXI1	1
kidney	MA0083.2 SRF	1
kidney	MA0065.2 PPARG::RXRA	1
kidney	MA0155.1 INSM1	1
kidney	MA0081.1 SPIB	1
kidney	MA0007.2 AR	1
kidney	MA0040.1 Foxq1	1
kidney	MA0104.3 Mycn	1
kidney	MA0442.1 SOX10	1
kidney	MA0009.1 T	1
kidney	MA0084.1 SRY	1
kidney	MA0510.1 RFX5	1
kidney	MA0142.1 Pou5f1::Sox2	1
kidney	MA0111.1 Spz1	1
kidney	MA0461.1 Atoh1	1
kidney	MA0482.1 Gata4	1
kidney	MA0031.1 FOXD1	1
kidney	MA0163.1 PLAG1	1
kidney	MA0102.3 CEBPA	1
kidney	MA0158.1 HOXA5	1
kidney	MA0483.1 Gfi1b	1
kidney	MA0071.1 RORA_1	1
kidney	MA0513.1 SMAD2::SMAD3::SMAD4	1
kidney	MA0089.1 NFE2L1::MafG	1
kidney	MA0596.1 SREBF2	1
kidney	MA0116.1 Zfp423	1
kidney	MA0493.1 Klf1	1
liver	MA0146.2 Zfx	1
liver	MA0068.1 Pax4	1
liver	MA0157.1 FOXO3	1
liver	MA0119.1 TLX1::NFIC	1
liver	MA0464.1 Bhlhe40	1
liver	MA0019.1 Ddit3::Cebpa	1
liver	MA0106.2 TP53	1
liver	MA0101.1 REL	1
liver	MA0003.2 TFAP2A	1
liver	MA0024.2 E2F1	1
liver	MA0164.1 Nr2e3	1
liver	MA0595.1 SREBF1	1
liver	MA0152.1 NFATC2	1
liver	MA0115.1 NR1H2::RXRA	1
liver	MA0078.1 Sox17	1
liver	MA0147.2 Myc	1
liver	MA0066.1 PPARG	1
liver	MA0149.1 EWSR1-FLI1	1
liver	MA0470.1 E2F4	1
liver	MA0477.1 FOSL1	1
liver	MA0597.1 THAP1	1
liver	MA0481.1 FOXP1	1
liver	MA0507.1 POU2F2	1
liver	MA0488.1 JUN	1
liver	MA0490.1 JUNB	1
liver	MA0117.1 Mafb	1
liver	MA0148.3 FOXA1	1
liver	MA0041.1 Foxd3	1
liver	MA0002.2 RUNX1	1
liver	MA0091.1 TAL1::TCF3	1
liver	MA0035.3 Gata1	1
liver	MA0150.2 Nfe2l2	1
liver	MA0135.1 Lhx3	1
liver	MA0462.1 BATF::JUN	1
liver	MA0159.1 RXR::RAR_DR5	1
liver	MA0099.2 JUN::FOS	1
liver	MA0156.1 FEV	1
liver	MA0480.1 Foxo1	1
liver	MA0259.1 HIF1A::ARNT	1
liver	MA0479.1 FOXH1	1
liver	MA0153.1 HNF1B	1
liver	MA0500.1 Myog	1
liver	MA0509.1 Rfx1	1
liver	MA0258.2 ESR2	1
liver	MA0140.2 TAL1::GATA1	1
liver	MA0476.1 FOS	1
liver	MA0518.1 Stat4	1
liver	MA0059.1 MYC::MAX	1
liver	MA0006.1 Arnt::Ahr	1
liver	MA0145.2 Tcfcp2l1	1
liver	MA0504.1 NR2C2	1
liver	MA0125.1 Nobox	1
liver	MA0489.1 JUN (var.2)	1
liver	MA0520.1 Stat6	1
liver	MA0075.1 Prrx2	1
liver	MA0025.1 NFIL3	1
liver	MA0486.1 HSF1	1
liver	MA0004.1 Arnt	1
liver	MA0141.2 Esrrb	1
liver	MA0154.2 EBF1	1
liver	MA0090.1 TEAD1	1
liver	MA0093.2 USF1	1
liver	MA0161.1 NFIC	1
liver	MA0474.1 Erg	1
liver	MA0056.1 MZF1_1-4	1
liver	MA0063.1 Nkx2-5	1
liver	MA0037.2 GATA3	1
liver	MA0137.3 STAT1	1
liver	MA0074.1 RXRA::VDR	1
liver	MA0017.1 NR2F1	1
liver	MA0491.1 JUND	1
liver	MA0043.1 HLF	1
liver	MA0162.2 EGR1	1
liver	MA0472.1 EGR2	1
liver	MA0512.1 Rxra	1
liver	MA0080.3 Spi1	1
liver	MA0471.1 E2F6	1
liver	MA0133.1 BRCA1	1
liver	MA0521.1 Tcf12	1
liver	MA0076.2 ELK4	1
liver	MA0514.1 Sox3	1
liver	MA0027.1 En1	1
liver	MA0526.1 USF2	1
liver	MA0098.2 Ets1	1
liver	MA0593.1 FOXP2	1
liver	MA0073.1 RREB1	1
liver	MA0079.3 SP1	1
liver	MA0036.2 GATA2	1
liver	MA0107.1 RELA	1
liver	MA0132.1 Pdx1	1
liver	MA0495.1 MAFF	1
liver	MA0501.1 NFE2::MAF	1
liver	MA0108.2 TBP	1
liver	MA0503.1 Nkx2-5 (var.2)	1
liver	MA0522.1 Tcf3	1
liver	MA0506.1 NRF1	1
liver	MA0038.1 Gfi1	1
liver	MA0051.1 IRF2	1
liver	MA0508.1 PRDM1	1
liver	MA0600.1 RFX2	1
liver	MA0478.1 FOSL2	1
liver	MA0124.1 NKX3-1	1
liver	MA0525.1 TP63	1
liver	MA0505.1 Nr5a2	1
liver	MA0032.1 FOXC1	1
liver	MA0492.1 JUND (var.2)	1
liver	MA0591.1 Bach1::Mafk	1
liver	MA0088.1 znf143	1
liver	MA0058.2 MAX	1
liver	MA0062.2 GABPA	1
liver	MA0138.2 REST	1
liver	MA0599.1 KLF5	1
liver	MA0160.1 NR4A2	1
liver	MA0475.1 FLI1	1
liver	MA0139.1 CTCF	1
liver	MA0018.2 CREB1	1
liver	MA0047.2 Foxa2	1
liver	MA0046.1 HNF1A	1
liver	MA0033.1 FOXL1	1
liver	MA0014.2 PAX5	1
liver	MA0072.1 RORA_2	1
liver	MA0516.1 SP2	1
liver	MA0469.1 E2F3	1
liver	MA0473.1 ELF1	1
liver	MA0122.1 Nkx3-2	1
liver	MA0502.1 NFYB	1
liver	MA0592.1 ESRRA	1
liver	MA0105.3 NFKB1	1
liver	MA0052.2 MEF2A	1
liver	MA0517.1 STAT2::STAT1	1
liver	MA0498.1 Meis1	1
liver	MA0499.1 Myod1	1
liver	MA0151.1 ARID3A	1
liver	MA0113.2 NR3C1	1
liver	MA0467.1 Crx	1
liver	MA0496.1 MAFK	1
liver	MA0598.1 EHF	1
liver	MA0070.1 PBX1	1
liver	MA0028.1 ELK1	1
liver	MA0029.1 Mecom	1
liver	MA0131.1 HINFP	1
liver	MA0494.1 Nr1h3::Rxra	1
liver	MA0524.1 TFAP2C	1
liver	MA0067.1 Pax2	1
liver	MA0069.1 Pax6	1
liver	MA0519.1 Stat5a::Stat5b	1
liver	MA0144.2 STAT3	1
liver	MA0511.1 RUNX2	1
liver	MA0468.1 DUX4	1
liver	MA0060.2 NFYA	1
liver	MA0130.1 ZNF354C	1
liver	MA0528.1 ZNF263	1
liver	MA0095.2 YY1	1
liver	MA0527.1 ZBTB33	1
liver	MA0039.2 Klf4	1
liver	MA0515.1 Sox6	1
liver	MA0087.1 Sox5	1
liver	MA0485.1 Hoxc9	1
liver	MA0100.2 Myb	1
liver	MA0048.1 NHLH1	1
liver	MA0092.1 Hand1::Tcfe2a	1
liver	MA0077.1 SOX9	1
liver	MA0057.1 MZF1_5-13	1
liver	MA0136.1 ELF5	1
liver	MA0030.1 FOXF2	1
liver	MA0050.2 IRF1	1
liver	MA0109.1 Hltf	1
liver	MA0497.1 MEF2C	1
liver	MA0523.1 TCF7L2	1
liver	MA0103.2 ZEB1	1
liver	MA0143.3 Sox2	1
liver	MA0465.1 CDX2	1
liver	MA0463.1 Bcl6	1
liver	MA0594.1 Hoxa9	1
liver	MA0112.2 ESR1	1
liver	MA0042.1 FOXI1	1
liver	MA0083.2 SRF	1
liver	MA0065.2 PPARG::RXRA	1
liver	MA0155.1 INSM1	1
liver	MA0081.1 SPIB	1
liver	MA0007.2 AR	1
liver	MA0040.1 Foxq1	1
liver	MA0104.3 Mycn	1
liver	MA0442.1 SOX10	1
liver	MA0009.1 T	1
liver	MA0084.1 SRY	1
liver	MA0510.1 RFX5	1
liver	MA0142.1 Pou5f1::Sox2	1
liver	MA0111.1 Spz1	1
liver	MA0461.1 Atoh1	1
liver	MA0482.1 Gata4	1
liver	MA0031.1 FOXD1	1
liver	MA0163.1 PLAG1	1
liver	MA0158.1 HOXA5	1
liver	MA0483.1 Gfi1b	1
liver	MA0071.1 RORA_1	1
liver	MA0513.1 SMAD2::SMAD3::SMAD4	1
liver	MA0089.1 NFE2L1::MafG	1
liver	MA0596.1 SREBF2	1
liver	MA0116.1 Zfp423	1
liver	MA0493.1 Klf1	1
lung	MA0146.2 Zfx	1
lung	MA0068.1 Pax4	1
lung	MA0157.1 FOXO3	1
lung	MA0119.1 TLX1::NFIC	1
lung	MA0464.1 Bhlhe40	1
lung	MA0019.1 Ddit3::Cebpa	1
lung	MA0106.2 TP53	1
lung	MA0101.1 REL	1
lung	MA0003.2 TFAP2A	1
lung	MA0024.2 E2F1	1
lung	MA0164.1 Nr2e3	1
lung	MA0595.1 SREBF1	1
lung	MA0152.1 NFATC2	1
lung	MA0115.1 NR1H2::RXRA	1
lung	MA0078.1 Sox17	1
lung	MA0147.2 Myc	1
lung	MA0066.1 PPARG	1
lung	MA0149.1 EWSR1-FLI1	1
lung	MA0470.1 E2F4	1
lung	MA0477.1 FOSL1	1
lung	MA0597.1 THAP1	1
lung	MA0481.1 FOXP1	1
lung	MA0507.1 POU2F2	1
lung	MA0488.1 JUN	1
lung	MA0490.1 JUNB	1
lung	MA0117.1 Mafb	1
lung	MA0148.3 FOXA1	1
lung	MA0041.1 Foxd3	1
lung	MA0002.2 RUNX1	1
lung	MA0091.1 TAL1::TCF3	1
lung	MA0035.3 Gata1	1
lung	MA0150.2 Nfe2l2	1
lung	MA0135.1 Lhx3	1
lung	MA0462.1 BATF::JUN	1
lung	MA0159.1 RXR::RAR_DR5	1
lung	MA0099.2 JUN::FOS	1
lung	MA0156.1 FEV	1
lung	MA0480.1 Foxo1	1
lung	MA0259.1 HIF1A::ARNT	1
lung	MA0479.1 FOXH1	1
lung	MA0153.1 HNF1B	1
lung	MA0500.1 Myog	1
lung	MA0509.1 Rfx1	1
lung	MA0258.2 ESR2	1
lung	MA0140.2 TAL1::GATA1	1
lung	MA0476.1 FOS	1
lung	MA0518.1 Stat4	1
lung	MA0059.1 MYC::MAX	1
lung	MA0006.1 Arnt::Ahr	1
lung	MA0145.2 Tcfcp2l1	1
lung	MA0504.1 NR2C2	1
lung	MA0125.1 Nobox	1
lung	MA0489.1 JUN (var.2)	1
lung	MA0520.1 Stat6	1
lung	MA0075.1 Prrx2	1
lung	MA0025.1 NFIL3	1
lung	MA0486.1 HSF1	1
lung	MA0004.1 Arnt	1
lung	MA0141.2 Esrrb	1
lung	MA0154.2 EBF1	1
lung	MA0090.1 TEAD1	1
lung	MA0093.2 USF1	1
lung	MA0161.1 NFIC	1
lung	MA0474.1 Erg	1
lung	MA0056.1 MZF1_1-4	1
lung	MA0063.1 Nkx2-5	1
lung	MA0037.2 GATA3	1
lung	MA0137.3 STAT1	1
lung	MA0074.1 RXRA::VDR	1
lung	MA0114.2 HNF4A	1
lung	MA0017.1 NR2F1	1
lung	MA0491.1 JUND	1
lung	MA0043.1 HLF	1
lung	MA0162.2 EGR1	1
lung	MA0472.1 EGR2	1
lung	MA0484.1 HNF4G	1
lung	MA0512.1 Rxra	1
lung	MA0080.3 Spi1	1
lung	MA0471.1 E2F6	1
lung	MA0133.1 BRCA1	1
lung	MA0521.1 Tcf12	1
lung	MA0076.2 ELK4	1
lung	MA0514.1 Sox3	1
lung	MA0027.1 En1	1
lung	MA0526.1 USF2	1
lung	MA0098.2 Ets1	1
lung	MA0593.1 FOXP2	1
lung	MA0073.1 RREB1	1
lung	MA0079.3 SP1	1
lung	MA0036.2 GATA2	1
lung	MA0107.1 RELA	1
lung	MA0132.1 Pdx1	1
lung	MA0495.1 MAFF	1
lung	MA0501.1 NFE2::MAF	1
lung	MA0108.2 TBP	1
lung	MA0503.1 Nkx2-5 (var.2)	1
lung	MA0522.1 Tcf3	1
lung	MA0038.1 Gfi1	1
lung	MA0051.1 IRF2	1
lung	MA0508.1 PRDM1	1
lung	MA0600.1 RFX2	1
lung	MA0478.1 FOSL2	1
lung	MA0124.1 NKX3-1	1
lung	MA0525.1 TP63	1
lung	MA0505.1 Nr5a2	1
lung	MA0032.1 FOXC1	1
lung	MA0492.1 JUND (var.2)	1
lung	MA0591.1 Bach1::Mafk	1
lung	MA0088.1 znf143	1
lung	MA0058.2 MAX	1
lung	MA0062.2 GABPA	1
lung	MA0138.2 REST	1
lung	MA0599.1 KLF5	1
lung	MA0160.1 NR4A2	1
lung	MA0475.1 FLI1	1
lung	MA0139.1 CTCF	1
lung	MA0018.2 CREB1	1
lung	MA0047.2 Foxa2	1
lung	MA0046.1 HNF1A	1
lung	MA0033.1 FOXL1	1
lung	MA0466.1 CEBPB	1
lung	MA0014.2 PAX5	1
lung	MA0072.1 RORA_2	1
lung	MA0516.1 SP2	1
lung	MA0469.1 E2F3	1
lung	MA0473.1 ELF1	1
lung	MA0122.1 Nkx3-2	1
lung	MA0502.1 NFYB	1
lung	MA0592.1 ESRRA	1
lung	MA0105.3 NFKB1	1
lung	MA0052.2 MEF2A	1
lung	MA0517.1 STAT2::STAT1	1
lung	MA0498.1 Meis1	1
lung	MA0499.1 Myod1	1
lung	MA0151.1 ARID3A	1
lung	MA0113.2 NR3C1	1
lung	MA0467.1 Crx	1
lung	MA0496.1 MAFK	1
lung	MA0598.1 EHF	1
lung	MA0070.1 PBX1	1
lung	MA0028.1 ELK1	1
lung	MA0029.1 Mecom	1
lung	MA0131.1 HINFP	1
lung	MA0494.1 Nr1h3::Rxra	1
lung	MA0524.1 TFAP2C	1
lung	MA0067.1 Pax2	1
lung	MA0069.1 Pax6	1
lung	MA0519.1 Stat5a::Stat5b	1
lung	MA0144.2 STAT3	1
lung	MA0511.1 RUNX2	1
lung	MA0468.1 DUX4	1
lung	MA0060.2 NFYA	1
lung	MA0130.1 ZNF354C	1
lung	MA0528.1 ZNF263	1
lung	MA0095.2 YY1	1
lung	MA0527.1 ZBTB33	1
lung	MA0039.2 Klf4	1
lung	MA0515.1 Sox6	1
lung	MA0087.1 Sox5	1
lung	MA0485.1 Hoxc9	1
lung	MA0100.2 Myb	1
lung	MA0048.1 NHLH1	1
lung	MA0092.1 Hand1::Tcfe2a	1
lung	MA0077.1 SOX9	1
lung	MA0057.1 MZF1_5-13	1
lung	MA0136.1 ELF5	1
lung	MA0030.1 FOXF2	1
lung	MA0050.2 IRF1	1
lung	MA0109.1 Hltf	1
lung	MA0497.1 MEF2C	1
lung	MA0523.1 TCF7L2	1
lung	MA0103.2 ZEB1	1
lung	MA0143.3 Sox2	1
lung	MA0465.1 CDX2	1
lung	MA0463.1 Bcl6	1
lung	MA0594.1 Hoxa9	1
lung	MA0112.2 ESR1	1
lung	MA0042.1 FOXI1	1
lung	MA0083.2 SRF	1
lung	MA0065.2 PPARG::RXRA	1
lung	MA0155.1 INSM1	1
lung	MA0081.1 SPIB	1
lung	MA0007.2 AR	1
lung	MA0040.1 Foxq1	1
lung	MA0104.3 Mycn	1
lung	MA0442.1 SOX10	1
lung	MA0009.1 T	1
lung	MA0084.1 SRY	1
lung	MA0510.1 RFX5	1
lung	MA0142.1 Pou5f1::Sox2	1
lung	MA0111.1 Spz1	1
lung	MA0461.1 Atoh1	1
lung	MA0482.1 Gata4	1
lung	MA0031.1 FOXD1	1
lung	MA0163.1 PLAG1	1
lung	MA0102.3 CEBPA	1
lung	MA0158.1 HOXA5	1
lung	MA0483.1 Gfi1b	1
lung	MA0071.1 RORA_1	1
lung	MA0513.1 SMAD2::SMAD3::SMAD4	1
lung	MA0089.1 NFE2L1::MafG	1
lung	MA0596.1 SREBF2	1
lung	MA0116.1 Zfp423	1
lung	MA0493.1 Klf1	1
lymphNode	MA0068.1 Pax4	1
lymphNode	MA0157.1 FOXO3	1
lymphNode	MA0119.1 TLX1::NFIC	1
lymphNode	MA0464.1 Bhlhe40	1
lymphNode	MA0019.1 Ddit3::Cebpa	1
lymphNode	MA0106.2 TP53	1
lymphNode	MA0101.1 REL	1
lymphNode	MA0003.2 TFAP2A	1
lymphNode	MA0024.2 E2F1	1
lymphNode	MA0164.1 Nr2e3	1
lymphNode	MA0595.1 SREBF1	1
lymphNode	MA0152.1 NFATC2	1
lymphNode	MA0115.1 NR1H2::RXRA	1
lymphNode	MA0078.1 Sox17	1
lymphNode	MA0147.2 Myc	1
lymphNode	MA0066.1 PPARG	1
lymphNode	MA0149.1 EWSR1-FLI1	1
lymphNode	MA0470.1 E2F4	1
lymphNode	MA0477.1 FOSL1	1
lymphNode	MA0597.1 THAP1	1
lymphNode	MA0481.1 FOXP1	1
lymphNode	MA0507.1 POU2F2	1
lymphNode	MA0488.1 JUN	1
lymphNode	MA0490.1 JUNB	1
lymphNode	MA0117.1 Mafb	1
lymphNode	MA0148.3 FOXA1	1
lymphNode	MA0041.1 Foxd3	1
lymphNode	MA0002.2 RUNX1	1
lymphNode	MA0091.1 TAL1::TCF3	1
lymphNode	MA0035.3 Gata1	1
lymphNode	MA0150.2 Nfe2l2	1
lymphNode	MA0135.1 Lhx3	1
lymphNode	MA0462.1 BATF::JUN	1
lymphNode	MA0159.1 RXR::RAR_DR5	1
lymphNode	MA0099.2 JUN::FOS	1
lymphNode	MA0156.1 FEV	1
lymphNode	MA0480.1 Foxo1	1
lymphNode	MA0259.1 HIF1A::ARNT	1
lymphNode	MA0479.1 FOXH1	1
lymphNode	MA0153.1 HNF1B	1
lymphNode	MA0500.1 Myog	1
lymphNode	MA0509.1 Rfx1	1
lymphNode	MA0258.2 ESR2	1
lymphNode	MA0140.2 TAL1::GATA1	1
lymphNode	MA0476.1 FOS	1
lymphNode	MA0518.1 Stat4	1
lymphNode	MA0059.1 MYC::MAX	1
lymphNode	MA0006.1 Arnt::Ahr	1
lymphNode	MA0145.2 Tcfcp2l1	1
lymphNode	MA0504.1 NR2C2	1
lymphNode	MA0125.1 Nobox	1
lymphNode	MA0489.1 JUN (var.2)	1
lymphNode	MA0520.1 Stat6	1
lymphNode	MA0075.1 Prrx2	1
lymphNode	MA0025.1 NFIL3	1
lymphNode	MA0486.1 HSF1	1
lymphNode	MA0004.1 Arnt	1
lymphNode	MA0141.2 Esrrb	1
lymphNode	MA0154.2 EBF1	1
lymphNode	MA0090.1 TEAD1	1
lymphNode	MA0093.2 USF1	1
lymphNode	MA0161.1 NFIC	1
lymphNode	MA0474.1 Erg	1
lymphNode	MA0056.1 MZF1_1-4	1
lymphNode	MA0063.1 Nkx2-5	1
lymphNode	MA0037.2 GATA3	1
lymphNode	MA0137.3 STAT1	1
lymphNode	MA0074.1 RXRA::VDR	1
lymphNode	MA0114.2 HNF4A	1
[truncated: 1,896 more rows]

## Sheet: test3 (ChIPBase)
tissue	TF	mmHG p-value ≤
thyroid	TCF7L2	7.44448e-41
thyroid	E2F6	5.74681e-40
thyroid	c-Myc	3.06184e-39
thyroid	HA-E2F1	8.91421e-36
thyroid	Ini1	4.93797e-35
thyroid	BAF155	8.20587e-35
thyroid	TAF1	3.0394e-34
thyroid	BAF170	7.83606e-34
thyroid	Brg1	1.11806e-33
prostate	TAF1	2.62055e-33
thyroid	HEY1	8.69725e-33
thyroid	Myc	3.18805e-32
thyroid	Max	3.27914e-32
prostate	Ini1	3.44612e-32
thyroid	E2F1	1.11474e-30
liver	FOXA2	3.2656e-30
thyroid	Sin3Ak-20	2.23478e-29
prostate	HEY1	4.21583e-28
prostate	BAF155	8.1055e-28
prostate	c-Myc	1.2793e-26
prostate	HA-E2F1	2.32826e-26
thyroid	p68	2.40663e-26
prostate	ERG	8.08889e-26
thyroid	Jun	1.95115e-25
prostate	TCF7L2	5.09188e-25
prostate	Sin3Ak-20	5.37714e-25
prostate	E2F6	3.63312e-24
thyroid	ERG	3.75819e-23
thyroid	AP-2alpha	5.24812e-23
adrenal	NFKB	5.43285e-23
thyroid	ETS1	6.95584e-23
prostate	p68	9.35103e-23
thyroid	CBP	1.12405e-22
thyroid	SP1	1.53006e-22
whiteBloodCell	NFKB	2.36637e-22
liver	CEBPB	2.90838e-22
thyroid	STAT1	2.98265e-22
adrenal	TCF12	3.11483e-22
prostate	BAF170	3.97667e-22
thyroid	ZNF263	5.36379e-22
prostate	Max	5.69512e-22
liver	p300	7.93775e-22
whiteBloodCell	SP1	9.52809e-22
thyroid	FOSL2	1.39416e-21
adrenal	POU2F2	3.35477e-21
thyroid	POU2F2	4.11937e-21
thyroid	USF-1	6.506e-21
liver	RXRA	6.62932e-21
prostate	Brg1	7.84139e-21
prostate	E2F1	9.05782e-21
thyroid	AP-2gamma	1.01805e-20
thyroid	CEBPB	1.42903e-20
thyroid	TCF12	1.71742e-20
whiteBloodCell	PAX5-C20	2.55047e-20
thyroid	GABP	3.52619e-20
thyroid	PAX5-C20	3.54437e-20
whiteBloodCell	TCF12	3.89879e-20
adrenal	EBF	3.91363e-20
adrenal	PAX5-C20	6.00156e-20
prostate	NRSF	1.71451e-19
adrenal	SP1	6.08224e-19
prostate	AP-2gamma	1.0263e-18
whiteBloodCell	CBP	1.24143e-18
thyroid	NRSF	1.49712e-18
thyroid	NFKB	1.83033e-18
whiteBloodCell	POU2F2	2.48846e-18
thyroid	E2F4	3.21482e-18
breast	PPARg	3.42321e-18
prostate	SP1	4.42093e-18
thyroid	SMAD2/3	4.61386e-18
prostate	Jun	7.65689e-18
thyroid	p300	8.68846e-18
prostate	p300	1.80789e-17
liver	CEBPA	1.93933e-17
whiteBloodCell	PAX5-N19	2.16955e-17
adrenal	ETS1	2.39702e-17
whiteBloodCell	BATF	4.62538e-17
prostate	TCF12	5.48183e-17
prostate	POU2F2	7.05166e-17
thyroid	TFIIIC-110	7.41507e-17
liver	HEY1	7.43414e-17
whiteBloodCell	ETS1	1.26142e-16
breast	Sin3Ak-20	1.72239e-16
whiteBloodCell	EBF	2.11066e-16
adrenal	Ini1	3.59772e-16
prostate	STAT1	3.68737e-16
whiteBloodCell	IRF4	3.69523e-16
ovary	HA-E2F1	4.01276e-16
adrenal	c-Myc	5.96013e-16
adrenal	PAX5-N19	6.13067e-16
prostate	CEBPB	6.1334e-16
breast	HEY1	8.67931e-16
prostate	AP-2alpha	1.21566e-15
prostate	USF-1	1.31371e-15
thyroid	YY1	1.33622e-15
prostate	PAX5-C20	1.41469e-15
adrenal	ERG	1.55729e-15
skeltalMuscle	BAF155	1.83845e-15
adrenal	BCL11A	1.89699e-15
prostate	FOSL2	2.44769e-15
breast	Brg1	2.52174e-15
thyroid	MED12	2.80645e-15
prostate	NFKB	3.21218e-15
whiteBloodCell	PU.1	3.43964e-15
lymphNode	SP1	3.75875e-15
skeltalMuscle	c-Myc	4.90155e-15
adrenal	CBP	9.73426e-15
thyroid	PAX5-N19	1.15998e-14
skeltalMuscle	BAF170	1.16811e-14
adrenal	HEY1	1.27047e-14
breast	c-Myc	1.66926e-14
thyroid	SETDB1	1.68045e-14
lymphNode	NFKB	2.15645e-14
breast	Myc	2.55351e-14
thyroid	JunD	2.95633e-14
prostate	Myc	3.01316e-14
thyroid	GR	3.04201e-14
prostate	SMAD2/3	3.31619e-14
whiteBloodCell	TAF1	3.80806e-14
breast	TAF1	3.82745e-14
thyroid	FOXP2	3.8345e-14
lymphNode	PAX5-C20	4.13003e-14
colon	TAF1	4.71845e-14
whiteBloodCell	BCL11A	5.62254e-14
prostate	YY1	6.55032e-14
prostate	ETS1	6.78346e-14
adrenal	BAF155	6.9611e-14
adrenal	TAF1	7.04992e-14
ovary	SP1	7.37188e-14
breast	STAT1	7.77156e-14
adrenal	IRF4	9.12603e-14
foreskin	Max	9.63674e-14
ovary	E2F6	1.06359e-13
prostate	EBF	1.16441e-13
skeltalMuscle	Max	1.32894e-13
ovary	TCF7L2	1.41775e-13
thyroid	EBF	1.4653e-13
breast	E2F6	1.56208e-13
thyroid	NANOG	1.5854e-13
thyroid	RXRA	1.73195e-13
adrenal	Brg1	1.803e-13
ovary	E2F1	1.89515e-13
lymphNode	ETS1	1.97535e-13
prostate	JunD	2.11006e-13
breast	PAX5-C20	2.25819e-13
ovary	CBP	2.59459e-13
ovary	ERG	2.90545e-13
breast	BAF155	3.00025e-13
adrenal	Max	3.04312e-13
ovary	TAF1	3.18412e-13
adipose	PPARg	3.49054e-13
ovary	HEY1	4.45199e-13
lymphNode	TCF12	4.58425e-13
breast	TCF12	4.60409e-13
breast	CEBPB	4.68476e-13
breast	Max	4.76572e-13
adrenal	PU.1	4.9083e-13
thyroid	ZNF711	4.94271e-13
breast	ZNF263	5.04374e-13
lymphNode	EBF	5.07039e-13
breast	Ini1	5.09083e-13
thyroid	Pbx3	5.3435e-13
skeltalMuscle	Ini1	5.68432e-13
ovary	PAX5-C20	5.93192e-13
skeltalMuscle	TCF7L2	6.2314e-13
colon	HEY1	6.27609e-13
adrenal	Jun	6.33382e-13
skeltalMuscle	Brg1	6.47482e-13
ovary	Max	6.53477e-13
whiteBloodCell	Jun	7.23421e-13
breast	POU2F2	7.35856e-13
skeltalMuscle	Myc	7.76934e-13
liver	Sin3Ak-20	8.33222e-13
breast	E2F1	8.65641e-13
liver	FOSL2	9.17155e-13
ovary	c-Myc	1.08391e-12
adrenal	HA-E2F1	1.15619e-12
lung	NFKB	1.1704e-12
prostate	CBP	1.26021e-12
thyroid	GTF2B	1.38778e-12
ovary	Ini1	1.41409e-12
adrenal	ZNF263	1.43763e-12
adrenal	E2F6	1.56064e-12
breast	EBF	1.63292e-12
skeltalMuscle	E2F1	1.87461e-12
breast	FOSL2	2.03837e-12
ovary	TCF12	2.08078e-12
ovary	Sin3Ak-20	2.32336e-12
brain	Sin3Ak-20	2.59348e-12
prostate	GABP	2.86304e-12
lung	Ini1	2.88525e-12
lymphNode	CBP	3.06566e-12
adipose	p68	3.16891e-12
breast	PAX5-N19	3.21754e-12
breast	TCF7L2	3.71603e-12
adrenal	BATF	3.76921e-12
kidney	Myc	3.92253e-12
ovary	Myc	3.99536e-12
lymphNode	Ini1	4.07463e-12
prostate	E2F4	5.10891e-12
breast	BAF170	5.28821e-12
foreskin	BAF155	5.57498e-12
lymphNode	POU2F2	5.99587e-12
adrenal	TCF7L2	6.2913e-12
whiteBloodCell	Ini1	6.31462e-12
colon	Ini1	6.65601e-12
lung	TCF12	6.77269e-12
ovary	GABP	7.51788e-12
adrenal	FOSL2	7.63734e-12
whiteBloodCell	c-Myc	7.7911e-12
adrenal	USF-1	7.93343e-12
adrenal	Sin3Ak-20	7.97407e-12
lung	TAF1	8.51708e-12
prostate	ZNF263	8.59646e-12
thyroid	IRF4	8.90377e-12
thyroid	c-Fos	8.94995e-12
prostate	MED12	9.39748e-12
lymphNode	IRF4	9.64262e-12
breast	p300	1.07323e-11
breast	HA-E2F1	1.08856e-11
adrenal	Myc	1.12995e-11
breast	Jun	1.208e-11
ovary	POU2F2	1.23173e-11
adrenal	STAT1	1.37558e-11
ovary	NRSF	1.37977e-11
ovary	ETS1	1.39447e-11
skeltalMuscle	STAT1	1.53494e-11
skeltalMuscle	TAF1	2.09279e-11
breast	ERG	2.30788e-11
kidney	HEY1	2.31548e-11
thyroid	c-Jun	2.68779e-11
prostate	FOXP2	2.95312e-11
kidney	HA-E2F1	2.96226e-11
foreskin	AP-2alpha	3.0031e-11
adrenal	Pbx3	3.4811e-11
lymphNode	BCL11A	3.69114e-11
thyroid	Fos	3.8092e-11
ovary	p68	4.10323e-11
colon	BAF155	4.39242e-11
breast	SP1	4.65509e-11
adipose	ZNF263	5.38054e-11
adipose	Ini1	5.78003e-11
lung	c-Myc	6.60246e-11
adrenal	E2F1	7.46003e-11
foreskin	AP-2gamma	7.68339e-11
colon	NFKB	7.85146e-11
ovary	NFKB	8.32497e-11
thyroid	SREBP1	9.32752e-11
adipose	Max	1.00108e-10
ovary	E2F4	1.02616e-10
foreskin	STAT1	1.05411e-10
brain	E2F6	1.20104e-10
thyroid	ELF1	1.30363e-10
whiteBloodCell	Myc	1.31172e-10
adrenal	BCL3	1.34157e-10
prostate	TFIIIC-110	1.52931e-10
breast	NFKB	1.52978e-10
adrenal	JunD	1.75659e-10
whiteBloodCell	JunD	1.75659e-10
whiteBloodCell	SPI1	1.80779e-10
colon	c-Myc	1.953e-10
ovary	BAF155	2.00683e-10
prostate	c-Jun	2.08295e-10
foreskin	Ini1	2.17493e-10
lung	Max	2.33068e-10
kidney	NRSF	2.33177e-10
adrenal	BAF170	2.38861e-10
skeltalMuscle	E2F6	2.47731e-10
brain	TAF1	2.48152e-10
prostate	NANOG	2.48867e-10
lymphNode	Max	2.50015e-10
foreskin	p68	2.56536e-10
kidney	ERG	2.75745e-10
prostate	c-Fos	3.20475e-10
adipose	AP-2gamma	3.20534e-10
lymphNode	c-Myc	3.432e-10
kidney	TAF1	3.51078e-10
foreskin	TAF1	3.81501e-10
brain	NRSF	3.82876e-10
lymphNode	PAX5-N19	3.94935e-10
skeltalMuscle	p68	4.25791e-10
breast	ETS1	4.55114e-10
kidney	c-Myc	5.24856e-10
lung	HEY1	5.43058e-10
lymphNode	BAF155	5.63385e-10
skeltalMuscle	Sin3Ak-20	6.15786e-10
colon	SP1	6.24649e-10
foreskin	BAF170	7.26431e-10
prostate	PU.1	7.93392e-10
lung	Jun	7.96529e-10
whiteBloodCell	Max	8.95504e-10
breast	CEBPA	9.12784e-10
colon	TCF7L2	9.40304e-10
foreskin	E2F1	9.92415e-10
liver	GR	1.05946e-09
thyroid	HSF1	1.06592e-09
brain	Myc	1.08912e-09
prostate	Pbx3	1.21736e-09
lung	EBF	1.24787e-09
lymphNode	Myc	1.28602e-09
thyroid	Nrf1	1.33769e-09
colon	TCF12	1.35449e-09
adipose	CEBPA	1.37203e-09
skeltalMuscle	HA-E2F1	1.4987e-09
whiteBloodCell	HEY1	1.60699e-09
brain	TCF7L2	1.63008e-09
brain	HA-E2F1	1.70123e-09
liver	STAT1	1.74068e-09
adrenal	Rad21	1.74476e-09
brain	NFKB	1.75243e-09
skeltalMuscle	AP-2gamma	1.76717e-09
skeltalMuscle	GR	1.80256e-09
thyroid	STAT2	1.99604e-09
kidney	TCF7L2	2.05106e-09
skeltalMuscle	JunD	2.08353e-09
skeltalMuscle	FOSL2	2.09545e-09
whiteBloodCell	BAF155	2.09689e-09
breast	GABP	2.37092e-09
breast	CBP	2.44963e-09
brain	p68	2.48072e-09
adipose	TAF1	2.62023e-09
skeltalMuscle	USF-1	2.71498e-09
adipose	E2F6	2.8267e-09
thyroid	PU.1	2.9268e-09
adipose	c-Myc	3.11845e-09
skeltalMuscle	c-Jun	3.27424e-09
skeltalMuscle	Jun	3.37964e-09
liver	USF-1	3.48655e-09
lung	PAX5-C20	3.68238e-09
foreskin	HEY1	3.70084e-09
lymphNode	TAF1	3.73604e-09
adipose	TCF12	4.06136e-09
adrenal	E2F4	4.25137e-09
heart	BAF170	4.58363e-09
lung	SP1	4.59352e-09
lymphNode	BATF	4.77822e-09
kidney	E2F6	5.20342e-09
adrenal	YY1	5.55676e-09
whiteBloodCell	c-Jun	6.18966e-09
hLF	TAF1	6.20722e-09
breast	NRSF	6.63627e-09
skeltalMuscle	CEBPB	6.67878e-09
adrenal	p300	6.9333e-09
lung	STAT1	6.98182e-09
adrenal	AP-2gamma	7.07939e-09
adipose	E2F1	7.17277e-09
colon	Sin3Ak-20	7.24245e-09
kidney	p300	7.352e-09
lung	BAF155	7.47342e-09
adipose	BAF155	7.72504e-09
skeltalMuscle	ERG	7.74512e-09
whiteBloodCell	Pbx3	7.75562e-09
breast	p68	8.03466e-09
lymphNode	FOSL2	8.27104e-09
whiteBloodCell	TCF7L2	8.45649e-09
lung	HA-E2F1	8.54253e-09
prostate	RXRA	8.84124e-09
foreskin	c-Myc	8.96367e-09
colon	ERG	9.00612e-09
breast	RXRA	9.67084e-09
adrenal	CEBPB	9.95353e-09
ovary	PAX5-N19	1.01001e-08
liver	JunD	1.07109e-08
brain	HEY1	1.16184e-08
skeltalMuscle	SP1	1.19738e-08
ovary	Jun	1.20849e-08
skeltalMuscle	CEBPA	1.25351e-08
skeltalMuscle	HEY1	1.39289e-08
kidney	p68	1.5048e-08
brain	ETS1	1.55318e-08
colon	BAF170	1.56126e-08
brain	YY1	1.71076e-08
heart	BAF155	1.72228e-08
adrenal	p68	1.81901e-08
adrenal	GABP	2.02289e-08
foreskin	MED12	2.03074e-08
adipose	EBF	2.06242e-08
kidney	Jun	2.12127e-08
lung	TCF7L2	2.15733e-08
prostate	PAX5-N19	2.23379e-08
kidney	Sin3Ak-20	2.36906e-08
ovary	FOSL2	2.46497e-08
ovary	EBF	2.4817e-08
foreskin	ERG	2.55527e-08
brain	GABP	2.65714e-08
adipose	ERG	2.71782e-08
brain	SIX5	2.80168e-08
ovary	USF-1	2.83024e-08
prostate	GTF2B	2.87525e-08
heart	Max	2.91381e-08
adipose	AP-2alpha	2.97784e-08
lung	BAF170	3.3021e-08
brain	E2F1	3.31755e-08
breast	STAT2	3.37288e-08
foreskin	TCF7L2	3.43364e-08
liver	Brg1	3.49726e-08
brain	TCF12	3.55336e-08
lymphNode	BAF170	3.73528e-08
kidney	Ini1	3.77542e-08
skeltalMuscle	TCF12	4.07947e-08
foreskin	Brg1	4.1967e-08
thyroid	Egr-1	4.2365e-08
lung	Brg1	4.52828e-08
foreskin	ETS1	4.728e-08
breast	GR	5.12474e-08
whiteBloodCell	BAF170	5.22873e-08
ovary	ZNF263	5.38117e-08
kidney	ETS1	5.77619e-08
breast	CTCF	5.87288e-08
breast	IRF4	6.19842e-08
foreskin	GABP	6.20902e-08
prostate	Nrf1	6.28348e-08
whiteBloodCell	E2F6	6.32588e-08
colon	Pbx3	6.59367e-08
adipose	CEBPB	6.71849e-08
skeltalMuscle	Pbx3	7.17792e-08
ovary	GTF2B	7.22228e-08
brain	POU2F2	7.36947e-08
adipose	HEY1	7.59255e-08
breast	AP-2gamma	7.82924e-08
foreskin	FOXP2	7.9328e-08
lung	ERG	8.03354e-08
liver	TAF1	8.0548e-08
colon	p68	8.20676e-08
lymphNode	ERG	8.2416e-08
skeltalMuscle	ERRA	8.32016e-08
ovary	BAF170	8.38436e-08
thyroid	CEBPA	8.68752e-08
foreskin	TCF12	1.00411e-07
whiteBloodCell	ERG	1.01448e-07
skeltalMuscle	CBP	1.07425e-07
breast	JunD	1.22993e-07
thyroid	CTCF	1.25741e-07
whiteBloodCell	GABP	1.28523e-07
whiteBloodCell	p300	1.29671e-07
skeltalMuscle	MED12	1.34435e-07
thyroid	BCL11A	1.40423e-07
foreskin	Sin3Ak-20	1.41548e-07
lymphNode	PU.1	1.44576e-07
kidney	MED12	1.46078e-07
foreskin	USF-1	1.47733e-07
prostate	ZBTB33	1.51153e-07
adipose	NFKB	1.51705e-07
liver	ERG	1.55253e-07
adipose	FOXP2	1.57378e-07
skeltalMuscle	ETS1	1.58062e-07
colon	EBF	1.66097e-07
ovary	NANOG	1.67364e-07
foreskin	HA-E2F1	1.7089e-07
prostate	GR	1.75302e-07
prostate	SETDB1	1.81647e-07
prostate	CTCF	1.8693e-07
testes	NF-YA	1.87791e-07
kidney	GABP	1.95279e-07
foreskin	E2F4	1.96885e-07
colon	HA-E2F1	1.99182e-07
skeltalMuscle	AP-2alpha	2.03218e-07
breast	E2F4	2.03797e-07
heart	Brg1	2.06422e-07
ovary	SETDB1	2.07394e-07
lung	PU.1	2.20019e-07
liver	E2F6	2.22284e-07
lymphNode	USF-1	2.26413e-07
lung	p68	2.37033e-07
colon	Max	2.39455e-07
lymphNode	HEY1	2.44619e-07
foreskin	SP1	2.45343e-07
whiteBloodCell	Sin3Ak-20	2.46607e-07
lymphNode	TCF7L2	2.48808e-07
brain	E2F4	2.52119e-07
brain	ERG	2.59973e-07
liver	FoxA1	2.69876e-07
lung	Myc	2.87873e-07
adrenal	AP-2alpha	2.92829e-07
adipose	Sin3Ak-20	3.02899e-07
liver	Myc	3.03065e-07
adipose	CTCF	3.37024e-07
lymphNode	JunD	3.45146e-07
liver	HSF1	3.47848e-07
thyroid	BCL3	3.60084e-07
colon	E2F6	3.65309e-07
lymphNode	Pbx3	3.72225e-07
breast	MED12	3.72668e-07
skeltalMuscle	p300	3.73263e-07
prostate	BCL3	3.7346e-07
liver	AP-2alpha	3.75618e-07
skeltalMuscle	NRSF	4.09219e-07
brain	PAX5-C20	4.13001e-07
whiteBloodCell	Brg1	4.18235e-07
breast	TFIIIC-110	4.20537e-07
brain	ELF1	4.30891e-07
adipose	SP1	4.36818e-07
ovary	CEBPB	4.40807e-07
lung	POU2F2	4.55272e-07
liver	BAF155	4.65819e-07
kidney	AP-2gamma	4.69234e-07
kidney	E2F1	4.85585e-07
foreskin	E2F6	4.99787e-07
foreskin	PAX5-C20	5.01245e-07
lung	E2F6	5.02054e-07
liver	c-Myc	5.22441e-07
lung	p300	5.29139e-07
breast	PU.1	5.43502e-07
adipose	Brg1	5.47278e-07
adipose	Jun	5.48558e-07
prostate	ZNF711	5.48608e-07
lung	IRF4	5.54847e-07
colon	E2F4	5.59675e-07
lymphNode	Rad21	5.83949e-07
heart	c-Myc	5.92513e-07
liver	BAF170	5.94792e-07
whiteBloodCell	AP-2gamma	6.03045e-07
whiteBloodCell	CEBPB	6.04964e-07
lung	Rad21	6.14731e-07
ovary	ELF1	6.20113e-07
adipose	PAX5-C20	6.22545e-07
ovary	MED12	6.35383e-07
liver	ERRA	6.3677e-07
liver	Jun	6.43179e-07
brain	c-Myc	6.43948e-07
hLF	TCF12	6.59866e-07
lung	FOSL2	6.62567e-07
kidney	POU2F2	6.66316e-07
breast	Rad21	6.69138e-07
adrenal	c-Jun	7.32394e-07
colon	NANOG	7.42769e-07
liver	PAX5-C20	8.02866e-07
breast	AP-2alpha	8.05649e-07
kidney	CEBPB	8.10661e-07
adrenal	CTCF	8.14814e-07
prostate	HSF1	8.48513e-07
adipose	POU2F2	8.70298e-07
colon	PAX5-C20	8.77238e-07
ovary	STAT1	8.89223e-07
prostate	Fos	9.15611e-07
kidney	BAF155	9.23037e-07
skeltalMuscle	NFKB	9.8895e-07
brain	SP1	1.01567e-06
skeltalMuscle	EBF	1.01931e-06
thyroid	ERalpha	1.03343e-06
adrenal	TFIIIC-110	1.06522e-06
colon	Jun	1.13242e-06
adrenal	NRSF	1.13866e-06
adipose	p300	1.16683e-06
lung	BATF	1.18927e-06
ovary	PU.1	1.20996e-06
whiteBloodCell	ZNF263	1.2408e-06
adipose	TCF7L2	1.38756e-06
adipose	USF-1	1.41149e-06
adipose	Myc	1.41161e-06
thyroid	SIX5	1.41945e-06
liver	AP-2gamma	1.4197e-06
adipose	BAF170	1.47624e-06
brain	ZNF711	1.50553e-06
thyroid	ERRA	1.51741e-06
prostate	AR	1.52926e-06
foreskin	YY1	1.53193e-06
foreskin	CBP	1.53196e-06
thyroid	AR	1.54156e-06
breast	Pbx3	1.5828e-06
heart	Jun	1.64811e-06
liver	MED12	1.65582e-06
skeltalMuscle	ZNF263	1.6871e-06
thyroid	GATA2	1.70394e-06
thyroid	GATA-2	1.70394e-06
breast	FOXP2	1.73603e-06
lung	E2F1	1.82272e-06
lung	c-Jun	1.89598e-06
brain	GTF2B	1.94738e-06
breast	YY1	1.96629e-06
liver	SREBP2	2.11255e-06
lung	SMAD2/3	2.16613e-06
thyroid	NELFe	2.17266e-06
lymphNode	p300	2.33239e-06
brain	GRp20	2.3568e-06
lung	E2F4	2.38778e-06
adipose	FOSL2	2.43989e-06
foreskin	FOSL2	2.4436e-06
colon	Brg1	2.45822e-06
thyroid	Rad21	2.50883e-06
liver	PU.1	2.54856e-06
foreskin	NRSF	2.65967e-06
lymphNode	ZNF263	2.74732e-06
skeltalMuscle	PAX5-C20	2.75604e-06
liver	AR	2.77241e-06
adrenal	SPI1	2.89561e-06
kidney	FOSL2	2.90577e-06
adipose	HA-E2F1	3.11419e-06
kidney	Brg1	3.1148e-06
whiteBloodCell	BCL3	3.13635e-06
adipose	STAT1	3.24443e-06
breast	GATA2	3.46944e-06
breast	GATA-2	3.46944e-06
prostate	SREBP1	3.47939e-06
hLF	HEY1	3.52835e-06
heart	Ini1	3.57971e-06
lung	PAX5-N19	3.66014e-06
kidney	STAT1	3.67518e-06
colon	POU2F2	3.74593e-06
colon	NRSF	3.77247e-06
hLF	Max	3.775e-06
lung	GATA2	3.85973e-06
lung	GATA-2	3.85973e-06
thyroid	RPC155	3.95147e-06
skeltalMuscle	c-Fos	4.01897e-06
colon	USF-1	4.02733e-06
lung	BCL11A	4.21276e-06
prostate	ERalpha	4.4325e-06
breast	USF-1	4.4557e-06
breast	GTF2B	4.46768e-06
adipose	NRSF	4.50802e-06
lymphNode	Brg1	4.56662e-06
foreskin	EBF	4.71619e-06
adipose	MED12	4.90592e-06
heart	TAF1	4.94133e-06
hLF	PAX5-C20	5.01025e-06
liver	SREBP1	5.02803e-06
thyroid	2004-10-01	5.09685e-06
ovary	Brg1	5.30021e-06
hLF	Sin3Ak-20	5.35057e-06
whiteBloodCell	AP-2alpha	5.49416e-06
skeltalMuscle	GABP	5.66567e-06
prostate	Egr-1	5.71676e-06
testes	NF-YB	5.84801e-06
kidney	NFKB	5.84888e-06
brain	SREBP1	5.86764e-06
liver	PGC1A	6.04526e-06
adrenal	GATA2	6.04809e-06
adrenal	GATA-2	6.04809e-06
breast	SREBP1	6.05604e-06
whiteBloodCell	HA-E2F1	6.09949e-06
heart	E2F1	6.16448e-06
thyroid	CDX2	6.18998e-06
heart	HA-E2F1	6.2686e-06
lymphNode	E2F1	6.49753e-06
ovary	TR4	6.50051e-06
prostate	TR4	6.54087e-06
foreskin	POU2F2	6.84809e-06
kidney	AP-2alpha	7.10088e-06
liver	PPARg	7.18085e-06
hLF	AP-2gamma	7.56968e-06
kidney	TCF12	7.86649e-06
lymphNode	E2F6	7.86843e-06
liver	CDX2	7.99953e-06
whiteBloodCell	Rad21	8.02504e-06
whiteBloodCell	Fos	8.12566e-06
lung	AR	8.14312e-06
whiteBloodCell	E2F4	8.21693e-06
heart	STAT1	8.52451e-06
ovary	FOXP2	8.76579e-06
lung	ZNF263	8.93072e-06
hLF	Ini1	8.93418e-06
ovary	p300	8.98026e-06
heart	ERG	9.02552e-06
adipose	PAX5-N19	9.04517e-06
skeltalMuscle	Fos	9.09276e-06
breast	BCL11A	9.11373e-06
adipose	Rad21	9.2888e-06
colon	FOSL2	9.40164e-06
breast	ERRA	9.42554e-06
lymphNode	BCL3	9.49108e-06
adipose	BATF	9.50748e-06
whiteBloodCell	SETDB1	9.61567e-06
heart	NFKB	9.94303e-06
lymphNode	CEBPB	9.97636e-06
ovary	BCL3	1.0185e-05
brain	CBP	1.04166e-05
lung	Pbx3	1.0451e-05
brain	Ini1	1.04656e-05
skeltalMuscle	E2F4	1.08896e-05
colon	JunD	1.09546e-05
foreskin	PAX5-N19	1.10362e-05
lung	RPC155	1.11168e-05
whiteBloodCell	c-Fos	1.11729e-05
lymphNode	Sin3Ak-20	1.12076e-05
adipose	c-Jun	1.12545e-05
lung	CEBPB	1.16739e-05
liver	EBF	1.19378e-05
adrenal	MED12	1.19752e-05
placenta	c-Myc	1.22904e-05
thyroid	ERbeta	1.26473e-05
thyroid	p63	1.28348e-05
ovary	STAT2	1.32223e-05
kidney	Max	1.35104e-05
lung	Sin3Ak-20	1.35943e-05
brain	HSF1	1.36937e-05
prostate	ERRA	1.41541e-05
hLF	BAF155	1.44378e-05
prostate	IRF4	1.46151e-05
skeltalMuscle	TFIIIC-110	1.46341e-05
colon	p300	1.53592e-05
liver	ERalpha	1.58248e-05
foreskin	TFIIIC-110	1.62211e-05
lymphNode	HA-E2F1	1.63008e-05
adrenal	FOXP2	1.66411e-05
liver	Ini1	1.7063e-05
hLF	E2F1	1.76438e-05
liver	p68	1.82329e-05
kidney	RXRA	1.91337e-05
skeltalMuscle	PAX5-N19	2.01495e-05
kidney	USF-1	2.12776e-05
breast	NANOG	2.1304e-05
hLF	HA-E2F1	2.14526e-05
lymphNode	Jun	2.14978e-05
colon	E2F1	2.14986e-05
thyroid	NF-YA	2.15713e-05
foreskin	JunD	2.18275e-05
placenta	Myc	2.19447e-05
thyroid	ZBTB33	2.23407e-05
lung	SMAD4	2.35581e-05
foreskin	SMAD2/3	2.35726e-05
placenta	HEY1	2.35861e-05
lung	AP-2gamma	2.36597e-05
kidney	PAX5-C20	2.37483e-05
liver	HA-E2F1	2.40949e-05
adipose	E2F4	2.42148e-05
ovary	AP-2gamma	2.45035e-05
ovary	YY1	2.45546e-05
thyroid	ATF3	2.58123e-05
lymphNode	YY1	2.59326e-05
brain	SMAD2/3	2.59651e-05
lung	CTCF	2.59694e-05
adipose	GR	2.70965e-05
prostate	CDX2	2.74388e-05
thyroid	NF-YB	2.76377e-05
brain	SETDB1	2.79234e-05
breast	BCL3	2.79652e-05
kidney	SETDB1	2.86928e-05
hLF	Brg1	2.87393e-05
placenta	BAF155	3.12019e-05
kidney	SP1	3.14338e-05
brain	ERRA	3.20825e-05
foreskin	CTCF	3.30588e-05
breast	FoxA1	3.39106e-05
brain	TR4	3.47725e-05
ovary	TFIIIC-110	3.48729e-05
liver	SMAD2/3	3.50776e-05
lung	ERalpha	3.56735e-05
hLF	ETS1	3.62285e-05
lymphNode	c-Jun	3.6493e-05
placenta	Ini1	3.691e-05
adipose	NELFe	3.73141e-05
hLF	YY1	3.75734e-05
kidney	CBP	3.84964e-05
whiteBloodCell	FOSL2	3.99905e-05
prostate	ELF1	4.11518e-05
skeltalMuscle	CTCF	4.12737e-05
heart	GR	4.23598e-05
lung	GR	4.31875e-05
hLF	BAF170	4.37898e-05
prostate	STAT2	4.43467e-05
ovary	IRF4	4.44635e-05
placenta	E2F6	4.56225e-05
lung	JunD	4.67266e-05
brain	MED12	4.6887e-05
skeltalMuscle	PU.1	4.68965e-05
heart	E2F4	4.74829e-05
skeltalMuscle	CDX2	4.85722e-05
breast	c-Jun	5.04496e-05
liver	ZNF263	5.06137e-05
hLF	BCL3	5.15485e-05
adrenal	SETDB1	5.16887e-05
brain	FOSL2	5.25252e-05
breast	SMAD2/3	5.35134e-05
brain	ZNF263	5.59816e-05
kidney	GTF2B	5.74758e-05
colon	Myc	5.82639e-05
liver	SP1	5.83592e-05
brain	FOXP2	5.8594e-05
skeltalMuscle	FOXP2	5.9632e-05
skeltalMuscle	POU2F2	5.97976e-05
placenta	HA-E2F1	6.13393e-05
skeltalMuscle	BATF	6.2476e-05
liver	ERbeta	6.55108e-05
heart	TFIIIC-110	6.63793e-05
foreskin	Myc	6.70846e-05
skeltalMuscle	ELF1	6.74814e-05
hLF	E2F6	6.7608e-05
thyroid	BATF	6.93877e-05
heart	TCF7L2	6.9837e-05
foreskin	GR	7.12353e-05
heart	Myc	7.24603e-05
skeltalMuscle	SETDB1	7.40505e-05
lung	YY1	7.43692e-05
foreskin	NFKB	7.45908e-05
hLF	Pbx3	7.46696e-05
foreskin	p300	7.60564e-05
whiteBloodCell	ELF1	7.66047e-05
colon	ZNF263	7.8134e-05
liver	E2F1	7.8797e-05
breast	SREBP2	7.94035e-05
skeltalMuscle	ZNF711	8.06338e-05
hLF	POU2F2	8.10955e-05
colon	AP-2gamma	8.14626e-05
thyroid	SREBP2	8.29888e-05
prostate	BATF	8.43843e-05
adrenal	ELF1	8.47627e-05
hLF	PAX5-N19	8.60812e-05
liver	HNF4A	8.63173e-05
hLF	JunD	8.82455e-05
liver	STAT2	9.02671e-05
brain	BHLHE40	9.37961e-05
kidney	ELF1	9.39552e-05
lung	p63	9.74145e-05
lymphNode	GABP	9.88622e-05
lung	TFIIIC-110	9.9438e-05
kidney	ZNF263	9.96478e-05
liver	E2F4	0.000100636
prostate	SMAD4	0.000106285
hLF	p68	0.000107793
lymphNode	STAT1	0.000110202
adipose	BCL11A	0.000110283
adipose	TFIIIC-110	0.000111214
liver	FOXP2	0.000113068
prostate	FoxA1	0.000113169
placenta	ZNF263	0.000114913
lymphNode	SPI1	0.000115541
skeltalMuscle	PPARg	0.000116481
liver	TCF7L2	0.000117382
adipose	PU.1	0.000117502
adipose	IRF4	0.000119484
skeltalMuscle	GTF2B	0.000121442
liver	BHLHE40	0.00012316
placenta	YY1	0.000124507
brain	NANOG	0.000129838
lung	CEBPA	0.000130237
kidney	c-Jun	0.000130574
foreskin	ZNF263	0.00013136
adipose	Pbx3	0.000133568
colon	CBP	0.000134042
kidney	BAF170	0.000136655
placenta	TAF1	0.000136856
hLF	p63	0.000139448
hLF	SP1	0.000139747
prostate	NF-YB	0.000144499
thyroid	SPDEF	0.000145265
hLF	AP-2alpha	0.000145812
foreskin	c-Jun	0.000148989
kidney	E2F4	0.000149302
prostate	GATA2	0.000150582
prostate	GATA-2	0.000150582
whiteBloodCell	STAT1	0.000155045
lung	USF-1	0.000155377
adrenal	SMAD2/3	0.00015913
hLF	c-Myc	0.000159655
kidney	EBF	0.000160709
placenta	Sin3Ak-20	0.000162127
prostate	RPC155	0.000163358
whiteBloodCell	E2F1	0.000164183
prostate	NF-YA	0.000166054
breast	SETDB1	0.000166657
skeltalMuscle	IRF4	0.000172998
prostate	ER	0.000173953
adrenal	ERalpha	0.000174125
colon	GABP	0.000175784
hLF	NFKB	0.000178305
foreskin	SETDB1	0.000179386
brain	BAF155	0.000179656
liver	Max	0.000180565
breast	BATF	0.000182935
heart	HEY1	0.000189637
ovary	Pbx3	0.000194655
liver	NRSF	0.000196448
lymphNode	AP-2gamma	0.00019768
breast	c-Fos	0.000199452
kidney	GR	0.000203798
foreskin	CEBPB	0.000206227
lymphNode	Fos	0.000206979
hLF	EBF	0.000208434
colon	ETS1	0.00021364
hLF	E2F4	0.000214754
thyroid	TR4	0.000219491
placenta	Jun	0.000220251
lung	GABP	0.000220301
breast	ZNF711	0.000224632
foreskin	ERalpha	0.000226343
colon	AR	0.000229436
whiteBloodCell	USF-1	0.000229539
brain	Jun	0.000230596
lung	AP-2alpha	0.000235763
placenta	E2F1	0.000238241
skeltalMuscle	NF-YA	0.000240045
adrenal	c-Fos	0.000240601
adipose	JunD	0.000248058
hLF	FOXP2	0.000249242
kidney	YY1	0.000251221
adrenal	RXRA	0.000256165
lung	NRSF	0.000256867
lung	ERbeta	0.000270559
colon	TFIIIC-110	0.000272398
lymphNode	NANOG	0.000284033
prostate	ERbeta	0.000286426
adrenal	BHLHE40	0.000287188
skeltalMuscle	NF-YB	0.000288124
breast	Fos	0.000296994
adipose	c-Fos	0.000299219
skeltalMuscle	Rad21	0.000305424
brain	PAX5-N19	0.000314516
ovary	SREBP1	0.000317312
foreskin	Nrf1	0.000320418
hLF	STAT1	0.000321856
lymphNode	GR	0.000330384
lymphNode	SETDB1	0.000330534
testes	SETDB1	0.000330534
kidney	ERRA	0.000335254
liver	PAX5-N19	0.000338369
ovary	HSF1	0.000338997
adrenal	AR	0.000341112
heart	E2F6	0.000351185
whiteBloodCell	YY1	0.000354966
whiteBloodCell	GATA2	0.00035512
whiteBloodCell	GATA-2	0.00035512
lung	CDX2	0.000365743
breast	ELF1	0.000368692
prostate	CEBPA	0.000375352
kidney	TR4	0.000376426
kidney	TFIIIC-110	0.000385153
hLF	FOSL2	0.000385801
liver	c-Jun	0.000389654
adrenal	GTF2B	0.000395836
hLF	TFIIIC-110	0.000399741
hLF	BATF	0.000401271
kidney	Nrf1	0.000408831
kidney	AR	0.000411287
adipose	CBP	0.00041213
adrenal	NELFe	0.000413122
prostate	SIX5	0.000416939
skeltalMuscle	NANOG	0.000420948
lung	BCL3	0.000421439
lung	CBP	0.00044178
ovary	SMAD2/3	0.000442412
breast	ATF3	0.000447947
brain	BAF170	0.000453884
heart	JunD	0.000457367
prostate	SMAD3	0.000458449
foreskin	SIX5	0.00046573
liver	Nrf1	0.000473393
heart	c-Jun	0.000473972
adipose	Fos	0.000479191
placenta	p68	0.000481207
hLF	MED12	0.000482206
foreskin	p63	0.000509609
breast	NELFe	0.000517079
prostate	SUZ12	0.000524853
heart	NANOG	0.000528862
liver	CBP	0.000530766
brain	Brg1	0.000535503
colon	CTCF	0.000551932
skeltalMuscle	AR	0.0005642
liver	NFKB	0.000589625
heart	AR	0.000605669
whiteBloodCell	p68	0.000614082
brain	SREBP2	0.000624299
lung	FOXH1	0.000642624
thyroid	SPI1	0.000665132
kidney	FOXP2	0.000667286
liver	ETS1	0.000697475
brain	IRF4	0.000699979
adipose	BCL3	0.000701523
ovary	GATA2	0.000713149
ovary	GATA-2	0.000713149
lymphNode	c-Fos	0.000730527
hLF	GABP	0.000743972
thyroid	GRp20	0.000750245
colon	YY1	0.000757824
heart	NRSF	0.000761319
thyroid	SMAD4	0.000774249
adipose	RPC155	0.000784654
foreskin	Jun	0.000790762
prostate	Rad21	0.00079903
hLF	c-Jun	0.000812315
colon	PPARg	0.000814132
liver	TCF12	0.000815108
placenta	AP-2gamma	0.000822878
brain	Pbx3	0.000829606
adipose	GABP	0.000862424
kidney	PU.1	0.00088501
heart	FOSL2	0.000893581
adrenal	GR	0.000897834
prostate	NELFe	0.000900616
whiteBloodCell	TFIIIC-110	0.000906189
whiteBloodCell	STAT2	0.000920655
breast	Nrf1	0.000957813
adrenal	NANOG	0.000966934
brain	EBF	0.000973141
kidney	SMAD2/3	0.000990239
lymphNode	AP-2alpha	0.00100336
hLF	RPC155	0.0010443
adipose	SETDB1	0.00105741
hLF	NANOG	0.00106452
adipose	ERalpha	0.00109606
kidney	NANOG	0.00111891
hLF	SIX5	0.00115025
brain	STAT1	0.00116331
hLF	CBP	0.00118962
placenta	BAF170	0.00120057
ovary	Nrf1	0.00120585
whiteBloodCell	ERbeta	0.00121082
thyroid	PGC1A	0.00121985
breast	ERalpha	0.00122369
breast	p63	0.00124884
colon	GR	0.00125948
prostate	FOXH1	0.00127649
lymphNode	p68	0.00134318
lung	c-Fos	0.00138431
kidney	BCL3	0.00139716
lung	FoxA1	0.00140364
liver	BCL11A	0.00141588
heart	PU.1	0.00142138
brain	p300	0.00143082
lymphNode	CEBPA	0.00143356
adipose	ERRA	0.00143627
adipose	PGC1A	0.00143972
skeltalMuscle	RXRA	0.00145578
colon	STAT1	0.00146324
ovary	SIRT6	0.00146703
ovary	BCL11A	0.00147958
foreskin	BATF	0.00149486
liver	IRF4	0.00151356
foreskin	NANOG	0.00151559
kidney	ATF3	0.00151789
thyroid	SIRT6	0.00152443
colon	ZBTB33	0.00154158
ovary	ATF3	0.00155389
foreskin	SMAD4	0.0015712
skeltalMuscle	Nrf1	0.001577
lung	SMAD3	0.00158725
thyroid	ER	0.00161165
liver	TFIIIC-110	0.00161559
lymphNode	TFIIIC-110	0.00164288
thyroid	ZZZ3	0.00175235
breast	GRp20	0.00178777
colon	CEBPB	0.00179256
colon	AP-2alpha	0.00189737
hLF	GR	0.00190493
hLF	SMAD2/3	0.00192922
whiteBloodCell	GTF2B	0.00194875
kidney	PAX5-N19	0.00197788
adrenal	ATF3	0.00198538
ovary	c-Jun	0.00199243
colon	c-Jun	0.002002
prostate	p63	0.0020297
kidney	SIX5	0.00206038
lymphNode	GTF2B	0.00206999
brain	Max	0.00209941
hLF	NRSF	0.00211182
lung	RXRA	0.00216461
hLF	Nrf1	0.0021915
skeltalMuscle	GATA2	0.00220435
skeltalMuscle	GATA-2	0.00220435
heart	CBP	0.00222808
lymphNode	SIX5	0.00223111
placenta	ERG	0.00227993
placenta	GABP	0.00234243
colon	SMAD2/3	0.00234399
skeltalMuscle	SMAD2/3	0.00234752
liver	SIRT6	0.00242405
adrenal	Fos	0.00246754
colon	NF-YB	0.00248106
adrenal	SREBP1	0.00251328
colon	Rad21	0.00252778
foreskin	AR	0.00253179
thyroid	SMAD3	0.00253778
ovary	ZNF711	0.00263881
breast	HSF1	0.0026501
hLF	TCF7L2	0.00266775
skeltalMuscle	ERalpha	0.00266969
ovary	AR	0.00267335
lymphNode	CTCF	0.00270609
whiteBloodCell	ZNF711	0.00271426
adrenal	ZNF711	0.00272012
adrenal	STAT2	0.00274936
prostate	SREBP2	0.00275338
colon	Fos	0.00282057
breast	TR4	0.0028235
hLF	PU.1	0.00284982
lymphNode	E2F4	0.00284998
lymphNode	RPC155	0.00286626
prostate	ATF3	0.0028874
foreskin	PU.1	0.00291674
brain	2004-10-01	0.00294092
kidney	Pbx3	0.00301222
heart	TCF12	0.00301473
colon	SETDB1	0.00306698
heart	CTCF	0.00312111
heart	ETS1	0.00314444
foreskin	RPC155	0.00314826
lymphNode	GATA2	0.0031552
lymphNode	GATA-2	0.0031552
placenta	SETDB1	0.0031572
heart	HNF4A	0.0032364
thyroid	GATA1	0.0032486
thyroid	GATA-1	0.0032486
foreskin	BCL3	0.00326629
placenta	Max	0.00332895
kidney	Egr-1	0.00334839
adipose	SPI1	0.00335425
colon	SPI1	0.00335425
liver	SETDB1	0.00341421
breast	ZBTB33	0.00341694
whiteBloodCell	ERalpha	0.00341786
colon	SREBP1	0.00347999
ovary	Fos	0.00353989
brain	JunD	0.00359105
lung	SUZ12	0.00360048
adrenal	RPC155	0.00367852
ovary	ERalpha	0.00368225
placenta	TCF12	0.003684
whiteBloodCell	MED12	0.00370314
brain	USF-1	0.00371962
lymphNode	ERalpha	0.00373332
ovary	JunD	0.00375935
placenta	USF-1	0.00378525
lymphNode	MED12	0.00383159
adipose	ETS1	0.00391307
skeltalMuscle	BCL11A	0.00391893
hLF	Jun	0.00392755
adipose	YY1	0.00395965
hLF	SMAD4	0.00400321
ovary	NELFe	0.00403533
whiteBloodCell	RPC155	0.00404835
kidney	ER	0.00415076
colon	c-Fos	0.0041568
placenta	MED12	0.00416175
foreskin	FLI1	0.00434238
lung	GTF2B	0.00434342
lymphNode	SREBP2	0.004421
ovary	Rad21	0.00453059
lymphNode	ELF1	0.00462301
ovary	GRp20	0.0046529
hLF	ZNF263	0.00468979
whiteBloodCell	RXRA	0.00470914
heart	AP-2alpha	0.00477862
liver	p63	0.00491224
hLF	SETDB1	0.00492987
lymphNode	NRSF	0.00493471
kidney	STAT2	0.00494692
whiteBloodCell	SMAD2/3	0.00497327
lung	FOXP2	0.00499444
colon	RXRA	0.00511439
lymphNode	AR	0.00522176
skeltalMuscle	SPI1	0.00529292
brain	BCL3	0.00529405
adrenal	ERRA	0.00531326
thyroid	FOXH1	0.00533703
colon	PAX5-N19	0.00538288
ovary	Egr-1	0.00543435
heart	SETDB1	0.00545388
heart	POU2F2	0.0054815
placenta	GR	0.00550209
whiteBloodCell	Nrf1	0.0055266
liver	YY1	0.00553843
heart	GABP	0.00556744
skeltalMuscle	YY1	0.00571561
liver	NANOG	0.00580918
foreskin	CEBPA	0.00583143
skeltalMuscle	BCL3	0.00590359
placenta	Brg1	0.00597688
heart	GTF2B	0.00601143
heart	p68	0.00604301
kidney	ERbeta	0.00605257
foreskin	IRF4	0.00609019
prostate	BHLHE40	0.00609869
heart	Nrf1	0.00614561
thyroid	BHLHE40	0.0061901
lymphNode	RXRA	0.00619244
kidney	2004-10-01	0.00624941
lung	ETS1	0.00626647
skeltalMuscle	PGC1A	0.00644132
brain	ZBTB33	0.00679403
hLF	ERalpha	0.00689233
testes	MED12	0.00707924
colon	2004-10-01	0.00709382
colon	FOXH1	0.00728222
ovary	ZBTB33	0.00736139
ovary	AP-2alpha	0.00752095
heart	USF-1	0.00790543
heart	YY1	0.00790954
colon	GTF2B	0.00795457
colon	PU.1	0.00803862
ovary	SIX5	0.0081132
prostate	GRp20	0.00827299
skeltalMuscle	FOXH1	0.00828007
lymphNode	2004-10-01	0.00837752
skeltalMuscle	p63	0.00890835
adrenal	ZBTB33	0.00897603
kidney	JunD	0.00911004
breast	BHLHE40	0.00930545
brain	CEBPB	0.00943002
liver	POU2F2	0.00965946
adipose	RXRA	0.00975515
foreskin	Pbx3	0.00976055
brain	NF-YB	0.00977408
hLF	USF-1	0.00996677
ovary	CTCF	0.010036
skeltalMuscle	HSF1	0.010056
prostate	PGC1A	0.0102614
hLF	BCL11A	0.0102768
heart	AP-2gamma	0.0102825
skeltalMuscle	SIX5	0.0102837
colon	ERalpha	0.0104177
thyroid	BRF1	0.0104655
lung	NANOG	0.0104779
heart	EBF	0.0104934
hLF	c-Fos	0.0105425
heart	SIRT6	0.0107096
foreskin	NELFe	0.0107573
adipose	Egr-1	0.010879
placenta	SP1	0.0110079
liver	GABP	0.0110894
prostate	SIRT6	0.0111827
colon	BATF	0.011222
colon	Egr-1	0.0113183
placenta	TCF7L2	0.0113299
placenta	ETS1	0.0113909
colon	ZNF711	0.0114979
skeltalMuscle	STAT2	0.0117836
skeltalMuscle	GATA6	0.0118014
brain	Egr-1	0.0120478
heart	PPARg	0.0124157
breast	RARalpha	0.0124196
heart	GATA6	0.0125832
heart	p63	0.0127715
lymphNode	ERG_AR	0.0129631
heart	p300	0.0130448
heart	c-Fos	0.0130832
brain	TFIIIC-110	0.0131065
placenta	CBP	0.0132896
adrenal	ERbeta	0.0133736
adipose	BHLHE40	0.0134453
brain	Nrf1	0.0134662
hLF	CTCF	0.0134928
whiteBloodCell	ERa-RARa	0.0136897
adipose	ELF1	0.0137347
breast	ERbeta	0.0140049
liver	RARalpha	0.014354
heart	MED12	0.0144043
heart	GATA2	0.0145327
heart	GATA-2	0.0145327
liver	GATA6	0.0146974
foreskin	ERRA	0.014868
liver	ERa-RARa	0.0150313
skeltalMuscle	FoxA1	0.0150791
foreskin	FOXH1	0.0151066
adrenal	TR4	0.0151435
placenta	SUZ12	0.015254
adrenal	GATA1	0.0152935
adrenal	GATA-1	0.0152935
foreskin	Rad21	0.0153062
whiteBloodCell	CEBPA	0.0154121
foreskin	2004-10-01	0.0155428
lung	PPARg	0.0155997
liver	ER	0.0156274
placenta	AP-2alpha	0.0158224
foreskin	c-Fos	0.015833
prostate	2004-10-01	0.0158561
adipose	GATA2	0.0162292
adipose	GATA-2	0.0162292
foreskin	ZZZ3	0.0162737
breast	AR	0.0164812
prostate	BCL11A	0.0165996
hLF	Myc	0.0167828
hLF	ERG	0.0170388
heart	Fos	0.017263
colon	FOXP2	0.0173367
adipose	FOXA2	0.0173727
kidney	SIRT6	0.0173915
lung	SPI1	0.0175276
thyroid	PPARg	0.0178319
prostate	SRF	0.0181049
placenta	FOSL2	0.018272
hLF	ATF3	0.0185605
colon	Nrf1	0.0186098
adipose	ERbeta	0.0186286
ovary	BATF	0.0186905
lung	Fos	0.0191237
colon	SIX5	0.0194523
placenta	EBF	0.0194989
breast	Egr-1	0.0201085
breast	RPC155	0.0202447
kidney	ERalpha	0.0204038
liver	GATA2	0.0204869
liver	GATA-2	0.0204869
breast	SPI1	0.0210963
adipose	AR	0.0211571
ovary	GR	0.0213159
ovary	ERRA	0.0216166
heart	ER	0.0217949
whiteBloodCell	SREBP1	0.0220845
foreskin	TR4	0.0221294
thyroid	SUZ12	0.0223091
whiteBloodCell	NANOG	0.0224929
adrenal	SIX5	0.0225638
heart	FOXP2	0.0229206
ovary	SMAD4	0.0229272
colon	ELF1	0.0231067
lung	GATA6	0.0231141
colon	ER	0.0231658
adipose	SMAD2/3	0.0236155
testes	YY1	0.0237137
skeltalMuscle	XRCC4	0.0238532
ovary	NF-YA	0.0241188
placenta	PAX5-C20	0.0242646
skeltalMuscle	ERbeta	0.0243232
kidney	SMAD4	0.0245656
lung	TR4	0.0245985
brain	CTCF	0.0246798
colon	BCL3	0.0247044
adrenal	ER	0.0249113
colon	CEBPA	0.0251969
thyroid	ERa-RARa	0.0253131
ovary	SPI1	0.0254936
liver	BATF	0.0258133
testes	SPDEF	0.0259007
prostate	BACH1	0.0259204
hLF	FLI1	0.0259671
colon	SUZ12	0.0260972
kidney	IRF4	0.0263084
foreskin	BCL11A	0.0266265
colon	GATA2	0.0266581
colon	GATA-2	0.0266581
liver	Pbx3	0.0274076
lung	SREBP1	0.0275705
heart	ATF3	0.0278243
adrenal	HSF1	0.0279078
adrenal	PGC1A	0.0282119
brain	GATA2	0.0283269
brain	GATA-2	0.0283269
kidney	2001-10-01	0.0283652
liver	SMAD3	0.028476
liver	SPI1	0.0293021
heart	XRCC4	0.0302752
colon	FoxA1	0.0310843
ovary	RXRA	0.031225
foreskin	Egr-1	0.0313638
lymphNode	p63	0.0318544
lymphNode	ATF3	0.0318719
breast	NF-YA	0.0319078
heart	FoxA1	0.0319479
placenta	JunD	0.0322052
lymphNode	SMAD2/3	0.0324166
placenta	STAT2	0.0325377
breast	NF-YB	0.0325495
adipose	Nrf1	0.0327367
hLF	CEBPB	0.0329589
lung	MED12	0.033002
prostate	NF-E2	0.0332558
heart	ERa-RARa	0.0334227
colon	ERG_AR	0.033995
whiteBloodCell	TR4	0.0342142
lung	RARalpha	0.0349018
adrenal	p63	0.0349437
brain	AP-2alpha	0.0350667
thyroid	BDP1	0.0352745
hLF	p300	0.0361314
whiteBloodCell	RUNX	0.0365998
prostate	SPDEF	0.0368571
foreskin	RXRA	0.0379998
adipose	p63	0.038268
thyroid	GATA6	0.0383906
thyroid	BRF2	0.039012
adrenal	Nrf1	0.0391615
brain	NF-YA	0.0399358
whiteBloodCell	NF-E2	0.0400844
colon	MED12	0.0402216
heart	Sin3Ak-20	0.0406612
foreskin	SMAD3	0.0407001
kidney	CTCF	0.0410782
heart	CEBPB	0.0412538
heart	CDX2	0.0414192
brain	ATF3	0.0415184
ovary	GATA1	0.0416181
ovary	GATA-1	0.0416181
skeltalMuscle	SIRT6	0.041935
whiteBloodCell	NELFe	0.0420944
testes	FOXH1	0.0428514
skeltalMuscle	BACH1	0.0429793
adrenal	FoxA1	0.0433197
kidney	SPI1	0.0434268
adrenal	BRF2	0.0439494
adrenal	2004-10-01	0.0439721
brain	ZNF274	0.0440367
skeltalMuscle	ZNF274	0.0442661
prostate	RARalpha	0.0443141
colon	IRF4	0.0445064
heart	CEBPA	0.0449677
breast	SIRT6	0.0457304
foreskin	ERG_AR	0.046237
whiteBloodCell	SMAD4	0.0468793
placenta	FOXP2	0.0474518
skeltalMuscle	SREBP1	0.0478217
placenta	p300	0.0481991
kidney	ZBTB33	0.0484675
adrenal	SMAD4	0.0485204
colon	NF-YA	0.0487373
skeltalMuscle	ER	0.0490057
colon	b-catenin	0.0490226
hLF	Fos	0.0492037
placenta	ELF1	0.0492273
colon	ZNF274	0.0497706
liver	ELF1	0.0503805
foreskin	ELF1	0.050456
hLF	NELFe	0.0509769
brain	SMAD4	0.0510915
kidney	p63	0.0512656
thyroid	NF-E2	0.0513268
testes	GATA6	0.0513299
placenta	E2F4	0.051335
ovary	PGC1A	0.0514669
breast	ERa-RARa	0.0517227
brain	NELFe	0.0518207
testes	ZBTB33	0.0518679
skeltalMuscle	SREBP2	0.0521765
whiteBloodCell	NRSF	0.0522713
lymphNode	PPARg	0.052555
adrenal	SREBP2	0.0525952
liver	NF-E2	0.0534579
hLF	PPARg	0.0537978
brain	SUZ12	0.0539944
lung	2004-10-01	0.0541373
placenta	GATA2	0.0542546
placenta	GATA-2	0.0542546
thyroid	HNF4A	0.0544248
adipose	FoxA1	0.0544943
adipose	STAT2	0.054893
ovary	RPC155	0.0549414
lymphNode	SUZ12	0.0553381
breast	SMAD4	0.05534
liver	SRF	0.0558163
lymphNode	STAT2	0.0559172
foreskin	BHLHE40	0.0559204
heart	PAX5-C20	0.0563284
lymphNode	Nrf1	0.0569925
placenta	BCL3	0.0575775
ovary	2004-10-01	0.0576614
prostate	b-catenin	0.0580731
prostate	SPI1	0.0585116
ovary	NF-YB	0.0586571
kidney	CDX2	0.058919
prostate	GATA1	0.0592286
prostate	GATA-1	0.0592286
placenta	c-Jun	0.0596268
whiteBloodCell	p63	0.0606812
lung	STAT2	0.060761
hLF	SMAD3	0.0618487
breast	SIX5	0.0624355
kidney	BHLHE40	0.0624516
adipose	FLI1	0.0625539
skeltalMuscle	ZZZ3	0.0629724
liver	SPDEF	0.0648122
placenta	STAT1	0.0656409
liver	2004-10-01	0.0672596
heart	RARalpha	0.0675205
breast	2004-10-01	0.0689249
lung	GATA1	0.0690225
lung	GATA-1	0.0690225
lung	SETDB1	0.069295
adipose	ZNF711	0.0693365
brain	ZZZ3	0.0694007
hLF	NF-E2	0.0694782
testes	Sin3Ak-20	0.0699562
adrenal	CEBPA	0.0700751
heart	SP1	0.0701554
colon	PGC1A	0.0702943
adrenal	CDX2	0.0703663
testes	Nrf1	0.0705693
whiteBloodCell	CTCF	0.0708634
thyroid	XRCC4	0.0713303
adipose	TR4	0.0719781
colon	CDX2	0.0723709
placenta	GTF2B	0.0737153
breast	FOXA2	0.0744632
heart	IRF4	0.0765308
foreskin	CDX2	0.076771
testes	NRSF	0.0772587
kidney	SREBP1	0.0777481
ovary	SPDEF	0.0777609
kidney	ERa-RARa	0.0778883
heart	SIX5	0.0788511
placenta	PAX5-N19	0.0795002
whiteBloodCell	SPDEF	0.0801986
lymphNode	TR4	0.0804525
testes	E2F4	0.081031
placenta	NRSF	0.082067
brain	AP-2gamma	0.0824532
brain	PGC1A	0.0839436
hLF	ZNF711	0.0851405
placenta	NANOG	0.085813
lymphNode	NELFe	0.0861777
foreskin	ZNF711	0.0866235
adipose	ATF3	0.0867763
whiteBloodCell	2004-10-01	0.086959
breast	GATA6	0.0872927
adrenal	FLI1	0.0874435
adipose	ERG_AR	0.0877843
heart	BRF2	0.0884087
testes	HA-E2F1	0.0886558
brain	Fos	0.0901937
lung	2001-10-01	0.0902217
skeltalMuscle	HNF4A	0.092347
whiteBloodCell	GR	0.092869
brain	2001-10-01	0.0928818
lymphNode	ERbeta	0.0930074
colon	p63	0.094134
adipose	SRF	0.0942702
adipose	GTF2B	0.0950957
hLF	GATA6	0.0960391
lymphNode	SREBP1	0.0960662
lymphNode	SIRT6	0.096293
thyroid	RARalpha	0.0974905
liver	Fos	0.0983425
liver	SMAD4	0.100959
ovary	SRF	0.102123
adipose	2004-10-01	0.103974
adipose	HSF1	0.104475
kidney	PGC1A	0.104849
kidney	FoxA1	0.105383
brain	SPDEF	0.105548
testes	Myc	0.106408
placenta	SMAD2/3	0.106651
hLF	IRF4	0.106762
heart	ZNF711	0.106764
placenta	TFIIIC-110	0.107769
hLF	BACH1	0.107975
ovary	ZNF274	0.108028
ovary	HNF4A	0.108143
placenta	POU2F2	0.110524
ovary	p63	0.11053
colon	RPC155	0.111175
placenta	BATF	0.111429
heart	ZNF263	0.111524
placenta	ER	0.112467
skeltalMuscle	TR4	0.1125
heart	ERRA	0.11374
lung	HSF1	0.113858
foreskin	ATF3	0.114242
colon	HNF4A	0.114643
colon	SIRT6	0.115506
adrenal	Egr-1	0.115844
colon	ERRA	0.116967
brain	RPC155	0.118062
liver	GTF2B	0.118875
kidney	c-Fos	0.120097
hLF	FOXH1	0.120544
whiteBloodCell	SIRT6	0.120779
whiteBloodCell	SIX5	0.121523
foreskin	PPARg	0.121523
heart	TR4	0.121679
hLF	BDP1	0.121901
kidney	GRp20	0.121923
testes	GTF2B	0.122047
liver	CTCF	0.122225
placenta	TR4	0.122494
lung	NELFe	0.122693
placenta	NFKB	0.123328
lymphNode	PGC1A	0.123535
liver	NF-YB	0.124201
hLF	CDX2	0.125023
brain	AR	0.127083
liver	ZBTB33	0.127402
heart	ZNF274	0.127523
lung	HNF4A	0.128508
heart	Pbx3	0.128621
ovary	c-Fos	0.129021
adipose	SMAD4	0.129421
prostate	HNF4A	0.130112
adipose	SREBP2	0.130684
lung	NF-YB	0.133331
heart	ERG_AR	0.137956
adrenal	SIRT6	0.138087
kidney	SUZ12	0.138207
colon	TR4	0.138881
heart	2004-10-01	0.139956
hLF	EWS_ERG	0.142379
breast	2001-10-01	0.14259
testes	E2F6	0.142826
heart	Rad21	0.143152
liver	Rad21	0.14381
adrenal	NF-E2	0.144463
testes	GABP	0.146792
placenta	PU.1	0.14698
hLF	SPI1	0.147937
kidney	RPC155	0.14835
adrenal	ZNF274	0.148624
kidney	ZNF711	0.148693
brain	RXRA	0.149675
brain	SMAD3	0.150423
foreskin	ZBTB33	0.151273
adipose	ZBTB33	0.152107
whiteBloodCell	GRp20	0.153001
kidney	GATA6	0.153227
hLF	GTF2B	0.154032
breast	PGC1A	0.154055
whiteBloodCell	SREBP2	0.154177
lung	NF-YA	0.15603
adrenal	PPARg	0.156531
hLF	GRp20	0.156943
kidney	SPDEF	0.156996
placenta	ERbeta	0.157822
foreskin	BACH1	0.159882
kidney	BRF1	0.161827
whiteBloodCell	ATF3	0.163175
lymphNode	NF-E2	0.163896
placenta	SIX5	0.164142
hLF	HNF4A	0.164181
placenta	GATA6	0.166326
brain	c-Fos	0.166516
heart	ERbeta	0.166871
ovary	EWS_ERG	0.16772
adipose	SIX5	0.169291
whiteBloodCell	PPARg	0.17038
testes	E2F1	0.173145
placenta	c-Fos	0.173575
breast	XRCC4	0.173624
prostate	ZNF274	0.174312
breast	BRF2	0.175818
adrenal	GRp20	0.177105
prostate	FOXA2	0.177721
kidney	HSF1	0.180031
colon	BACH1	0.180971
liver	Egr-1	0.181373
skeltalMuscle	NELFe	0.181622
testes	p68	0.181845
whiteBloodCell	FOXP2	0.182292
whiteBloodCell	Egr-1	0.182821
foreskin	NF-E2	0.183073
breast	CDX2	0.18445
brain	ERbeta	0.185269
lung	BHLHE40	0.185368
lung	ER	0.188226
lung	ERRA	0.188782
skeltalMuscle	ZBTB33	0.189586
kidney	Fos	0.189959
colon	BCL11A	0.190993
placenta	EWS_ERG	0.191686
ovary	ERbeta	0.191879
ovary	CDX2	0.19259
liver	BDP1	0.192615
adrenal	GATA6	0.193886
heart	FOXH1	0.194642
adipose	GATA6	0.1948
prostate	ZZZ3	0.194954
kidney	ZNF274	0.196789
kidney	CEBPA	0.196829
whiteBloodCell	FoxA1	0.197154
heart	SMAD2/3	0.19809
ovary	ZZZ3	0.198689
adrenal	ERG_AR	0.199703
whiteBloodCell	ERG_AR	0.204939
hLF	Rad21	0.207109
ovary	BHLHE40	0.208488
placenta	p63	0.208994
hLF	SUZ12	0.209545
prostate	BRF1	0.210027
ovary	XRCC4	0.21078
hLF	AR	0.211964
heart	BACH1	0.212744
placenta	Pbx3	0.213357
placenta	FLI1	0.214021
thyroid	FoxA1	0.214143
heart	FLI1	0.215988
testes	Fos	0.21623
lymphNode	ZNF711	0.217072
adrenal	2001-10-01	0.217895
hLF	NF-YB	0.218312
brain	ERalpha	0.21978
lymphNode	SPDEF	0.220449
foreskin	Fos	0.221187
lymphNode	CDX2	0.221334
colon	GATA6	0.221789
breast	ER	0.222639
hLF	ZBTB33	0.223583
foreskin	GATA6	0.224201
kidney	BCL11A	0.224544
lymphNode	HSF1	0.224596
foreskin	SPI1	0.224647
kidney	GATA2	0.22525
kidney	GATA-2	0.22525
hLF	2004-10-01	0.227117
skeltalMuscle	Egr-1	0.228276
prostate	XRCC4	0.229817
lymphNode	RUNX	0.230212
placenta	AR	0.232086
foreskin	ERbeta	0.232107
kidney	RARalpha	0.232434
adrenal	SPDEF	0.232632
heart	RPC155	0.233214
brain	PU.1	0.233631
liver	BCL3	0.234624
placenta	2004-10-01	0.235608
adrenal	ZZZ3	0.237071
thyroid	SRF	0.237148
breast	BACH1	0.238112
liver	RPC155	0.238783
prostate	EWS_ERG	0.240154
foreskin	FoxA1	0.240321
ovary	SREBP2	0.241517
adrenal	EWS_ERG	0.245353
placenta	CEBPB	0.245787
skeltalMuscle	NF-E2	0.245824
testes	SIX5	0.245884
adrenal	RARalpha	0.247261
heart	BCL11A	0.247268
skeltalMuscle	FOXA2	0.248594
whiteBloodCell	FLI1	0.249268
adipose	SUZ12	0.249386
kidney	BRF2	0.252459
foreskin	RARalpha	0.25442
liver	FOXH1	0.255003
heart	NF-E2	0.255014
whiteBloodCell	GATA1	0.255017
whiteBloodCell	GATA-1	0.255017
colon	HSF1	0.255199
ovary	FLI1	0.257436
lymphNode	HNF4A	0.258115
foreskin	ER	0.258624
placenta	ERalpha	0.2603
whiteBloodCell	BRF2	0.261986
ovary	FoxA1	0.262392
prostate	GATA6	0.262544
testes	CTCF	0.263277
hLF	CEBPA	0.264545
placenta	Nrf1	0.265954
breast	HNF4A	0.266147
kidney	HNF4A	0.267966
prostate	2001-10-01	0.26926
colon	ERbeta	0.269946
brain	GATA1	0.270032
brain	GATA-1	0.270032
placenta	BCL11A	0.27059
hLF	TR4	0.2714
adipose	NF-YB	0.273097
adipose	NANOG	0.273771
foreskin	BRF1	0.273887
brain	BRF1	0.274053
whiteBloodCell	NF-YA	0.274566
ovary	BACH1	0.277278
skeltalMuscle	ATF3	0.279956
hLF	NF-YA	0.280169
lymphNode	GATA6	0.280388
lung	BDP1	0.280575
heart	PAX5-N19	0.282419
testes	RUNX	0.282716
placenta	HNF4A	0.28312
whiteBloodCell	ERRA	0.283533
skeltalMuscle	ERa-RARa	0.283826
brain	FOXH1	0.285934
heart	GRp20	0.287912
brain	Rad21	0.288801
kidney	Rad21	0.291617
lymphNode	ERRA	0.297308
lung	Nrf1	0.29744
brain	BATF	0.300377
kidney	EWS_ERG	0.302078
breast	GATA1	0.302553
breast	GATA-1	0.302553
placenta	PPARg	0.30633
brain	BDP1	0.308788
adrenal	ERa-RARa	0.309023
adipose	SIRT6	0.309696
brain	GATA6	0.311347
brain	BCL11A	0.312102
kidney	SREBP2	0.312384
foreskin	STAT2	0.313072
whiteBloodCell	CDX2	0.313552
thyroid	BACH1	0.314536
heart	BHLHE40	0.315897
hLF	ER	0.317633
whiteBloodCell	HSF1	0.319449
placenta	RPC155	0.319578
whiteBloodCell	ZZZ3	0.320109
adrenal	RUNX	0.321537
liver	c-Fos	0.32506
whiteBloodCell	NF-YB	0.325859
lymphNode	ZZZ3	0.328413
heart	GATA1	0.329803
heart	GATA-1	0.329803
liver	ZNF711	0.329842
kidney	PPARg	0.331498
adipose	CDX2	0.332548
placenta	ATF3	0.333025
breast	ZZZ3	0.333437
breast	RUNX	0.334342
lymphNode	b-catenin	0.334656
breast	BDP1	0.335042
lymphNode	BRF2	0.336302
placenta	BRF2	0.33744
brain	SIRT6	0.337443
kidney	ZZZ3	0.337839
placenta	NELFe	0.338011
hLF	ERG_AR	0.339443
whiteBloodCell	FOXH1	0.341841
kidney	GATA1	0.343925
kidney	GATA-1	0.343925
adrenal	HNF4A	0.347894
whiteBloodCell	AR	0.348108
whiteBloodCell	GATA6	0.348577
liver	NF-YA	0.349287
liver	EWS_ERG	0.350181
lung	FOXA2	0.354177
brain	SRF	0.355026
testes	BRF2	0.356981
whiteBloodCell	RARalpha	0.357179
heart	SMAD3	0.358167
lung	BRF2	0.358796
skeltalMuscle	RUNX	0.358984
colon	NELFe	0.360514
ovary	NF-E2	0.362974
foreskin	HNF4A	0.363694
testes	HNF4A	0.365972
adrenal	SMAD3	0.368166
skeltalMuscle	2004-10-01	0.36827
lung	Egr-1	0.371365
prostate	ERa-RARa	0.37238
heart	ERalpha	0.373157
liver	ERG_AR	0.373461
ovary	CEBPA	0.374238
breast	SMAD3	0.374692
liver	GRp20	0.375169
placenta	Egr-1	0.375322
brain	HNF4A	0.375359
heart	SREBP1	0.375363
skeltalMuscle	BHLHE40	0.375905
kidney	FLI1	0.377633
foreskin	HSF1	0.378695
heart	ELF1	0.379256
kidney	NF-YA	0.386389
ovary	SMAD3	0.387133
hLF	Egr-1	0.389693
placenta	GATA1	0.390208
placenta	GATA-1	0.390208
placenta	Fos	0.392372
ovary	ER	0.392812
placenta	IRF4	0.39509
liver	BACH1	0.395126
lung	ELF1	0.3956
placenta	SPI1	0.396411
thyroid	RUNX	0.39778
foreskin	b-catenin	0.399397
liver	TR4	0.401033
testes	Jun	0.402999
thyroid	2001-10-01	0.40864
whiteBloodCell	EWS_ERG	0.412855
hLF	BRF2	0.412885
breast	SUZ12	0.413854
testes	HSF1	0.413913
adrenal	FOXH1	0.416356
skeltalMuscle	SUZ12	0.417274
kidney	SMAD3	0.418281
testes	RPC155	0.418883
whiteBloodCell	ER	0.420339
whiteBloodCell	BHLHE40	0.422532
placenta	CTCF	0.4277
adipose	b-catenin	0.427744
prostate	FLI1	0.428774
liver	ZZZ3	0.429356
placenta	RXRA	0.429842
foreskin	GTF2B	0.433323
breast	ERG_AR	0.436209
brain	ERa-RARa	0.437799
brain	BRF2	0.439252
ovary	GATA6	0.43943
hLF	SREBP1	0.439909
skeltalMuscle	SPDEF	0.442409
foreskin	SPDEF	0.442409
lung	FLI1	0.442782
hLF	SRF	0.443319
brain	SPI1	0.444905
adipose	ER	0.445242
adrenal	NF-YA	0.445748
adipose	SREBP1	0.446809
adipose	BRF2	0.446981
testes	NANOG	0.448434
prostate	PPARg	0.449109
skeltalMuscle	RPC155	0.45193
whiteBloodCell	BACH1	0.455408
testes	Egr-1	0.457993
adipose	HNF4A	0.464974
heart	SPI1	0.46509
colon	SMAD4	0.465908
colon	SREBP2	0.466972
heart	SPDEF	0.467303
foreskin	GRp20	0.470129
adipose	FOXH1	0.470913
whiteBloodCell	ZBTB33	0.470962
foreskin	BDP1	0.471649
placenta	Rad21	0.473944
colon	ATF3	0.483995
lymphNode	GATA1	0.49001
lymphNode	GATA-1	0.49001
breast	BRF1	0.490532
placenta	NF-YB	0.490759
placenta	SMAD4	0.493118
placenta	SMAD3	0.494189
testes	TR4	0.497362
lung	GRp20	0.499867
foreskin	GATA2	0.500717
foreskin	GATA-2	0.500717
heart	RXRA	0.501163
prostate	BDP1	0.501715
lung	SIRT6	0.501796
kidney	FOXH1	0.502486
placenta	2001-10-01	0.505897
heart	STAT2	0.508987
testes	ERa-RARa	0.509881
kidney	NELFe	0.511776
hLF	SREBP2	0.511991
placenta	NF-YA	0.512852
placenta	BHLHE40	0.515577
testes	ETS1	0.515586
lymphNode	GRp20	0.516317
thyroid	FLI1	0.520925
foreskin	SRF	0.522681
hLF	SIRT6	0.523023
breast	FLI1	0.523463
brain	STAT2	0.523497
skeltalMuscle	GATA1	0.524778
skeltalMuscle	GATA-1	0.524778
testes	FoxA1	0.52516
testes	CDX2	0.525941
liver	NELFe	0.526582
foreskin	SREBP2	0.5269
placenta	ZBTB33	0.527496
whiteBloodCell	SRF	0.528859
ovary	BRF1	0.533033
testes	AR	0.53441
breast	SRF	0.534414
colon	FLI1	0.535821
adrenal	SRF	0.536826
colon	BRF2	0.538212
hLF	GATA2	0.53883
hLF	GATA-2	0.53883
testes	SMAD2/3	0.538883
placenta	ERa-RARa	0.541347
foreskin	EWS_ERG	0.5421
testes	CBP	0.545091
lung	ERa-RARa	0.545531
lymphNode	EWS_ERG	0.545582
brain	c-Jun	0.546009
testes	c-Jun	0.546009
testes	ZNF274	0.546789
brain	FLI1	0.547459
liver	BRF2	0.547595
testes	SREBP1	0.548719
skeltalMuscle	SMAD4	0.549686
testes	GRp20	0.551575
hLF	RUNX	0.552084
liver	RUNX	0.553419
ovary	b-catenin	0.553715
testes	ZNF711	0.563494
whiteBloodCell	SMAD3	0.56382
breast	EWS_ERG	0.564272
lung	EWS_ERG	0.570212
ovary	PPARg	0.570444
adrenal	NF-YB	0.571182
lymphNode	FoxA1	0.57205
testes	USF-1	0.572112
adrenal	b-catenin	0.573116
lymphNode	NF-YA	0.575042
testes	2004-10-01	0.575396
thyroid	b-catenin	0.576145
hLF	ERbeta	0.581688
heart	NF-YB	0.58427
foreskin	SIRT6	0.586674
lung	NF-E2	0.589686
adipose	SMAD3	0.591848
lymphNode	NF-YB	0.596456
skeltalMuscle	SRF	0.598258
colon	RARalpha	0.598461
heart	SRF	0.599352
lymphNode	FOXP2	0.60457
adipose	RARalpha	0.605991
heart	BATF	0.607203
kidney	BATF	0.607203
colon	BDP1	0.607894
placenta	CDX2	0.608589
heart	EWS_ERG	0.61172
whiteBloodCell	BDP1	0.61198
ovary	BRF2	0.612594
foreskin	SUZ12	0.612806
liver	GATA1	0.615507
liver	GATA-1	0.615507
colon	EWS_ERG	0.61718
kidney	NF-YB	0.620233
lymphNode	SMAD4	0.621111
lymphNode	ZBTB33	0.623409
adipose	NF-E2	0.62669
heart	BCL3	0.627711
ovary	RARalpha	0.627978
breast	NF-E2	0.629452
colon	ZZZ3	0.636025
adipose	NF-YA	0.644692
liver	b-catenin	0.645082
testes	PPARg	0.645925
adipose	ERa-RARa	0.646708
liver	ATF3	0.6477
colon	SPDEF	0.648045
hLF	GATA1	0.648124
hLF	GATA-1	0.648124
[truncated: 281 more rows]

## Sheet: intersection
tissue	JASPAR TF	JASPAR TF significance	ChIPBase TF	ChIPBase significance	longest common substring between JASPAR and ChIPBase TFs
thyroid	MA0506.1 NRF1	8.69467e-21	Nrf1	1.33769e-09	NRF1
thyroid	MA0470.1 E2F4	3.12054e-19	E2F4	3.21482e-18	E2F4	In this sheet we automaticaly matched the JASPAR and the ChIPBase results.
thyroid	MA0024.2 E2F1	1.63493e-16	HA-E2F1	8.91421e-36	E2F1	This was done by finding the longest common substring between the JASPAR
thyroid	MA0162.2 EGR1	1.15725e-15	Egr-1	4.2365e-08	EGR1	and the ChIPBase TF names.
thyroid	MA0516.1 SP2	6.54305e-15	SP1	1.53006e-22	SP
thyroid	MA0527.1 ZBTB33	1.1174e-14	ZBTB33	2.23407e-05	ZBTB33
prostate	MA0470.1 E2F4	7.17133e-13	E2F4	5.10891e-12	E2F4
thyroid	MA0079.3 SP1	1.95747e-12	SP1	1.53006e-22	SP1
prostate	MA0506.1 NRF1	2.55743e-11	Nrf1	6.28348e-08	NRF1
ovary	MA0470.1 E2F4	5.2625e-11	E2F4	1.02616e-10	E2F4
prostate	MA0516.1 SP2	4.0893e-09	SP1	4.42093e-18	SP
prostate	MA0024.2 E2F1	4.40311e-09	HA-E2F1	2.32826e-26	E2F1
foreskin	MA0506.1 NRF1	6.80958e-09	Nrf1	0.000320418	NRF1
thyroid	MA0469.1 E2F3	1.27928e-08	E2F4	3.21482e-18	E2F
brain	MA0470.1 E2F4	1.57756e-08	E2F4	2.52119e-07	E2F4
thyroid	MA0146.2 Zfx	1.59109e-08	E2F4	3.21482e-18	F
adrenal	MA0506.1 NRF1	5.0231e-08	Nrf1	0.0391615	NRF1
brain	MA0599.1 KLF5	1.15031e-07	NELFe	0.0518207	LF
prostate	MA0527.1 ZBTB33	1.15814e-07	ZBTB33	1.51153e-07	ZBTB33
brain	MA0516.1 SP2	1.64397e-07	SP1	1.01567e-06	SP
brain	MA0506.1 NRF1	1.67211e-07	Nrf1	0.0134662	NRF1
brain	MA0079.3 SP1	4.45121e-07	SP1	1.01567e-06	SP1
thyroid	MA0599.1 KLF5	4.48495e-07	NELFe	2.17266e-06	LF
thyroid	MA0006.1 Arnt::Ahr	5.28031e-07	AR	1.54156e-06	AR
prostate	MA0162.2 EGR1	5.60367e-07	Egr-1	5.71676e-06	EGR1
ovary	MA0506.1 NRF1	6.61839e-07	Nrf1	0.00120585	NRF1
prostate	MA0599.1 KLF5	8.00978e-07	NELFe	0.000900616	LF
brain	MA0527.1 ZBTB33	9.7311e-07	ZBTB33	0.00679403	ZBTB33
adrenal	MA0470.1 E2F4	9.89878e-07	E2F4	4.25137e-09	E2F4
brain	MA0162.2 EGR1	1.15482e-06	Egr-1	0.0120478	EGR1
prostate	MA0079.3 SP1	2.21257e-06	SP1	4.42093e-18	SP1
thyroid	MA0471.1 E2F6	2.82592e-06	E2F6	5.74681e-40	E2F6
kidney	MA0516.1 SP2	3.34447e-06	SP1	3.14338e-05	SP
testes	MA0488.1 JUN	4.2475e-06	Jun	0.402999	JUN
prostate	MA0469.1 E2F3	4.9551e-06	E2F4	5.10891e-12	E2F
adrenal	MA0516.1 SP2	6.56726e-06	SP1	6.08224e-19	SP
prostate	MA0006.1 Arnt::Ahr	6.79432e-06	AR	1.52926e-06	AR
prostate	MA0146.2 Zfx	9.24022e-06	E2F4	5.10891e-12	F
breast	MA0470.1 E2F4	1.1339e-05	E2F4	2.03797e-07	E2F4
ovary	MA0024.2 E2F1	1.1976e-05	HA-E2F1	4.01276e-16	E2F1
adrenal	MA0162.2 EGR1	1.46014e-05	Egr-1	0.115844	EGR1
brain	MA0028.1 ELK1	1.80458e-05	NELFe	0.0518207	EL
thyroid	MA0259.1 HIF1A::ARNT	2.24854e-05	AR	1.54156e-06	AR
ovary	MA0162.2 EGR1	5.70973e-05	Egr-1	0.00543435	EGR1
thyroid	MA0039.2 Klf4	6.13264e-05	NELFe	2.17266e-06	LF
adrenal	MA0146.2 Zfx	6.90073e-05	E2F4	4.25137e-09	F
thyroid	MA0028.1 ELK1	7.31049e-05	NELFe	2.17266e-06	EL
brain	MA0024.2 E2F1	7.66589e-05	HA-E2F1	1.70123e-09	E2F1
thyroid	MA0076.2 ELK4	0.000115788	NELFe	2.17266e-06	EL
ovary	MA0527.1 ZBTB33	0.000133492	ZBTB33	0.00736139	ZBTB33
kidney	MA0079.3 SP1	0.000167079	SP1	3.14338e-05	SP1
adrenal	MA0472.1 EGR2	0.000209282	Egr-1	0.115844	EGR
breast	MA0506.1 NRF1	0.000245512	Nrf1	0.000957813	NRF1
thyroid	MA0472.1 EGR2	0.000320438	Egr-1	4.2365e-08	EGR
ovary	MA0079.3 SP1	0.000417796	SP1	7.37188e-14	SP1
foreskin	MA0470.1 E2F4	0.00044387	E2F4	1.96885e-07	E2F4
breast	MA0146.2 Zfx	0.000596448	E2F4	2.03797e-07	F
breast	MA0516.1 SP2	0.000670435	SP1	4.65509e-11	SP
ovary	MA0146.2 Zfx	0.000908788	E2F4	1.02616e-10	F
testes	MA0492.1 JUND (var.2)	0.000939105	JunD	1	JUND
adipose	MA0506.1 NRF1	0.000990962	Nrf1	0.0327367	NRF1
adipose	MA0470.1 E2F4	0.00101274	E2F4	2.42148e-05	E2F4
ovary	MA0516.1 SP2	0.00111513	SP1	7.37188e-14	SP
adrenal	MA0527.1 ZBTB33	0.00123742	ZBTB33	0.00897603	ZBTB33
foreskin	MA0527.1 ZBTB33	0.00135799	ZBTB33	0.151273	ZBTB33
adipose	MA0162.2 EGR1	0.0014872	Egr-1	0.010879	EGR1
placenta	MA0506.1 NRF1	0.00161757	Nrf1	0.265954	NRF1
kidney	MA0506.1 NRF1	0.00163009	Nrf1	0.000408831	NRF1
kidney	MA0527.1 ZBTB33	0.00176701	ZBTB33	0.0484675	ZBTB33
kidney	MA0470.1 E2F4	0.00180696	E2F4	0.000149302	E2F4
adipose	MA0469.1 E2F3	0.00200185	E2F4	2.42148e-05	E2F
breast	MA0162.2 EGR1	0.00205491	Egr-1	0.0201085	EGR1
breast	MA0024.2 E2F1	0.00245963	HA-E2F1	1.08856e-11	E2F1
adrenal	MA0024.2 E2F1	0.00325166	HA-E2F1	1.15619e-12	E2F1
prostate	MA0039.2 Klf4	0.00393652	NELFe	0.000900616	LF
thyroid	MA0062.2 GABPA	0.00399498	GABP	3.52619e-20	GABP
breast	MA0527.1 ZBTB33	0.00492159	ZBTB33	0.00341694	ZBTB33
ovary	MA0469.1 E2F3	0.0055991	E2F4	1.02616e-10	E2F
skeltalMuscle	MA0506.1 NRF1	0.00658333	Nrf1	0.001577	NRF1
prostate	MA0062.2 GABPA	0.00660539	GABP	2.86304e-12	GABP
foreskin	MA0469.1 E2F3	0.00702754	E2F4	1.96885e-07	E2F
prostate	MA0471.1 E2F6	0.00713069	E2F6	3.63312e-24	E2F6
liver	MA0102.3 CEBPA	0.0075705	CEBPA	1.93933e-17	CEBPA
thyroid	MA0131.1 HINFP	0.00794319	b-catenin	0.576145	IN
liver	MA0114.2 HNF4A	0.00817973	HNF4A	8.63173e-05	HNF4A
foreskin	MA0079.3 SP1	0.00869546	SP1	2.45343e-07	SP1
brain	MA0039.2 Klf4	0.0112358	NELFe	0.0518207	LF
adipose	MA0471.1 E2F6	0.0112783	E2F6	2.8267e-09	E2F6
foreskin	MA0599.1 KLF5	0.0127386	NELFe	0.0107573	LF
hLF	MA0506.1 NRF1	0.0137178	Nrf1	0.0021915	NRF1
foreskin	MA0516.1 SP2	0.0141751	SP1	2.45343e-07	SP
kidney	MA0162.2 EGR1	0.0171179	Egr-1	0.00334839	EGR1
placenta	MA0516.1 SP2	0.0175713	SP1	0.0110079	SP
colon	MA0024.2 E2F1	0.0192988	HA-E2F1	1.99182e-07	E2F1
kidney	MA0024.2 E2F1	0.0208898	HA-E2F1	2.96226e-11	E2F1
testes	MA0485.1 Hoxc9	0.0211338	FoxA1	0.52516	OX
adrenal	MA0014.2 PAX5	0.0222243	PAX5-C20	6.00156e-20	PAX5
adrenal	MA0079.3 SP1	0.0230806	SP1	6.08224e-19	SP1
liver	MA0466.1 CEBPB	0.0242793	CEBPB	2.90838e-22	CEBPB
ovary	MA0599.1 KLF5	0.0247374	NELFe	0.00403533	LF
liver	MA0484.1 HNF4G	0.0273063	HNF4A	8.63173e-05	HNF4
prostate	MA0259.1 HIF1A::ARNT	0.0298021	AR	1.52926e-06	AR
foreskin	MA0024.2 E2F1	0.0336229	HA-E2F1	1.7089e-07	E2F1
adrenal	MA0469.1 E2F3	0.0459401	E2F4	4.25137e-09	E2F
colon	MA0506.1 NRF1	0.0479015	Nrf1	0.0186098	NRF1
testes	MA0594.1 Hoxa9	0.0492336	FoxA1	0.52516	OXA
adipose	MA0079.3 SP1	0.0524526	SP1	4.36818e-07	SP1
ovary	MA0006.1 Arnt::Ahr	0.061763	AR	0.00267335	AR
colon	MA0470.1 E2F4	0.0712355	E2F4	5.59675e-07	E2F4
placenta	MA0527.1 ZBTB33	0.0717097	ZBTB33	0.527496	ZBTB33
skeltalMuscle	MA0162.2 EGR1	0.0718523	Egr-1	0.228276	EGR1
adipose	MA0527.1 ZBTB33	0.0749646	ZBTB33	0.152107	ZBTB33
adrenal	MA0028.1 ELK1	0.0784529	NELFe	0.000413122	EL
hLF	MA0079.3 SP1	0.0851725	SP1	0.000139747	SP1
testes	MA0060.2 NFYA	0.0853175	NF-YA	1.87791e-07	NFYA
skeltalMuscle	MA0163.1 PLAG1	0.0998686	Brg1	6.47482e-13	G1
foreskin	MA0162.2 EGR1	0.101489	Egr-1	0.0313638	EGR1
adipose	MA0516.1 SP2	0.113571	SP1	4.36818e-07	SP
kidney	MA0062.2 GABPA	0.115547	GABP	1.95279e-07	GABP
kidney	MA0028.1 ELK1	0.121738	NELFe	0.511776	EL
adrenal	MA0039.2 Klf4	0.12928	NELFe	0.000413122	LF
whiteBloodCell	MA0527.1 ZBTB33	0.136562	ZBTB33	0.470962	ZBTB33
adrenal	MA0599.1 KLF5	0.139388	NELFe	0.000413122	LF
testes	MA0502.1 NFYB	0.141362	NF-YB	5.84801e-06	NFYB
brain	MA0469.1 E2F3	0.150093	E2F4	2.52119e-07	E2F
testes	MA0135.1 Lhx3	0.152447	BHLHE40	0.999622	LH
whiteBloodCell	MA0470.1 E2F4	0.163193	E2F4	8.21693e-06	E2F4
ovary	MA0062.2 GABPA	0.205131	GABP	7.51788e-12	GABP
adrenal	MA0076.2 ELK4	0.209648	NELFe	0.000413122	EL
lymphNode	MA0146.2 Zfx	0.221121	E2F4	0.00284998	F
placenta	MA0146.2 Zfx	0.224749	E2F4	0.051335	F
adipose	MA0146.2 Zfx	0.232967	E2F4	2.42148e-05	F
heart	MA0077.1 SOX9	0.246883	FoxA1	0.0319479	OX
colon	MA0527.1 ZBTB33	0.259973	ZBTB33	0.00154158	ZBTB33
adrenal	MA0062.2 GABPA	0.260122	GABP	2.02289e-08	GABP
kidney	MA0076.2 ELK4	0.265	NELFe	0.511776	EL
skeltalMuscle	MA0516.1 SP2	0.270498	SP1	1.19738e-08	SP
thyroid	MA0014.2 PAX5	0.350859	PAX5-C20	3.54437e-20	PAX5
whiteBloodCell	MA0506.1 NRF1	0.358699	Nrf1	0.0055266	NRF1
adipose	MA0024.2 E2F1	0.396378	HA-E2F1	3.11419e-06	E2F1
skeltalMuscle	MA0470.1 E2F4	0.397075	E2F4	1.08896e-05	E2F4
lung	MA0506.1 NRF1	0.401179	Nrf1	0.29744	NRF1
prostate	MA0076.2 ELK4	0.522644	NELFe	0.000900616	EL
breast	MA0006.1 Arnt::Ahr	0.556466	AR	0.0164812	AR
breast	MA0079.3 SP1	0.559683	SP1	4.65509e-11	SP1
skeltalMuscle	MA0469.1 E2F3	0.564325	E2F4	1.08896e-05	E2F
lymphNode	MA0506.1 NRF1	0.634805	Nrf1	0.0569925	NRF1
lymphNode	MA0493.1 Klf1	0.655859	ELF1	0.00462301	LF1
hLF	MA0516.1 SP2	0.699268	SP1	0.000139747	SP
whiteBloodCell	MA0062.2 GABPA	0.759115	GABP	1.28523e-07	GABP
adrenal	MA0006.1 Arnt::Ahr	0.784995	AR	0.000341112	AR
skeltalMuscle	MA0024.2 E2F1	0.87793	HA-E2F1	1.4987e-09	E2F1
brain	MA0062.2 GABPA	0.99072	GABP	2.65714e-08	GABP
liver	MA0066.1 PPARG	1	PPARg	7.18085e-06	PPARG
whiteBloodCell	MA0592.1 ESRRA	1	ERRA	0.283533	RRA
whiteBloodCell	MA0002.2 RUNX1	1	RUNX	0.0365998	RUNX
lymphNode	MA0505.1 Nr5a2	1	Nrf1	0.0569925	NR
heart	MA0157.1 FOXO3	1	FoxA1	0.0319479	FOX
thyroid	MA0475.1 FLI1	1	FLI1	0.520925	FLI1
heart	MA0139.1 CTCF	1	CTCF	0.00312111	CTCF
skeltalMuscle	MA0158.1 HOXA5	1	FoxA1	0.0150791	OXA
adipose	MA0032.1 FOXC1	1	FoxA1	0.0544943	FOX
ovary	MA0484.1 HNF4G	1	HNF4A	0.108143	HNF4
lung	MA0002.2 RUNX1	1	RUNX	0.82082	RUNX
whiteBloodCell	MA0030.1 FOXF2	1	FoxA1	0.197154	FOX
kidney	MA0065.2 PPARG::RXRA	1	PPARg	0.331498	PPARG
lymphNode	MA0442.1 SOX10	1	FoxA1	0.57205	OX
testes	MA0102.3 CEBPA	1	CEBPA	0.965291	CEBPA
hLF	MA0067.1 Pax2	1	PAX5-C20	5.01025e-06	PAX
adrenal	MA0071.1 RORA_1	1	Rad21	1.74476e-09	RA
hLF	MA0088.1 znf143	1	ZNF263	0.00468979	ZNF
breast	MA0140.2 TAL1::GATA1	1	GATA1	0.302553	GATA1
lymphNode	MA0494.1 Nr1h3::Rxra	1	RXRA	0.00619244	RXRA
hLF	MA0160.1 NR4A2	1	Nrf1	0.0021915	NR
whiteBloodCell	MA0067.1 Pax2	1	PAX5-C20	2.55047e-20	PAX
breast	MA0462.1 BATF::JUN	1	BATF	0.000182935	BATF
colon	MA0068.1 Pax4	1	PAX5-C20	8.77238e-07	PAX
hLF	MA0598.1 EHF	1	ERG	0.0170388	E
liver	MA0492.1 JUND (var.2)	1	JunD	1.07109e-08	JUND
adipose	MA0070.1 PBX1	1	Pbx3	0.000133568	PBX
prostate	MA0497.1 MEF2C	1	MED12	9.39748e-12	ME
colon	MA0114.2 HNF4A	1	HNF4A	0.114643	HNF4A
skeltalMuscle	MA0468.1 DUX4	1	SMAD2/3	0.00234752	D
lymphNode	MA0037.2 GATA3	1	GATA6	0.280388	GATA
skeltalMuscle	MA0150.2 Nfe2l2	1	NF-E2	0.245824	NFE2
ovary	MA0138.2 REST	1	STAT1	8.89223e-07	ST
thyroid	MA0038.1 Gfi1	1	TFIIIC-110	7.41507e-17	FI
testes	MA0489.1 JUN (var.2)	1	Jun	0.402999	JUN
liver	MA0488.1 JUN	1	Jun	6.43179e-07	JUN
adrenal	MA0099.2 JUN::FOS	1	Jun	6.33382e-13	JUN
breast	MA0480.1 Foxo1	1	FoxA1	3.39106e-05	FOX
brain	MA0114.2 HNF4A	1	HNF4A	0.375359	HNF4A
testes	MA0477.1 FOSL1	1	FOSL2	0.994101	FOSL
thyroid	MA0528.1 ZNF263	1	ZNF263	5.36379e-22	ZNF263
adipose	MA0463.1 Bcl6	1	BCL3	0.000701523	BCL
lymphNode	MA0079.3 SP1	1	SP1	3.75875e-15	SP1
kidney	MA0528.1 ZNF263	1	ZNF263	9.96478e-05	ZNF263
prostate	MA0030.1 FOXF2	1	FoxA1	0.000113169	FOX
thyroid	MA0524.1 TFAP2C	1	AP-2alpha	5.24812e-23	AP2
testes	MA0040.1 Foxq1	1	FoxA1	0.52516	FOX
colon	MA0502.1 NFYB	1	NF-YB	0.00248106	NFYB
liver	MA0154.2 EBF1	1	EBF	1.19378e-05	EBF
lymphNode	MA0140.2 TAL1::GATA1	1	GATA1	0.49001	GATA1
brain	MA0160.1 NR4A2	1	Nrf1	0.0134662	NR
whiteBloodCell	MA0499.1 Myod1	1	Myc	1.31172e-10	MY
thyroid	MA0526.1 USF2	1	USF-1	6.506e-21	USF
adipose	MA0042.1 FOXI1	1	FoxA1	0.0544943	FOX
foreskin	MA0107.1 RELA	1	SREBP1	0.665738	RE
breast	MA0007.2 AR	1	AR	0.0164812	AR
adrenal	MA0499.1 Myod1	1	Myc	1.12995e-11	MY
kidney	MA0496.1 MAFK	1	SMAD2/3	0.000990239	MA
adipose	MA0125.1 Nobox	1	FoxA1	0.0544943	OX
lymphNode	MA0006.1 Arnt::Ahr	1	AR	0.00522176	AR
liver	MA0520.1 Stat6	1	STAT1	1.74068e-09	STAT
heart	MA0463.1 Bcl6	1	BCL3	0.627711	BCL
prostate	MA0032.1 FOXC1	1	FoxA1	0.000113169	FOX
heart	MA0515.1 Sox6	1	FoxA1	0.0319479	OX
heart	MA0067.1 Pax2	1	PAX5-C20	0.0563284	PAX
heart	MA0484.1 HNF4G	1	HNF4A	0.0032364	HNF4
adrenal	MA0485.1 Hoxc9	1	FoxA1	0.0433197	OX
lymphNode	MA0066.1 PPARG	1	PPARg	0.052555	PPARG
placenta	MA0143.3 Sox2	1	FoxA1	0.868828	OX
colon	MA0042.1 FOXI1	1	FoxA1	0.0310843	FOX
lymphNode	MA0486.1 HSF1	1	HSF1	0.224596	HSF1
lung	MA0466.1 CEBPB	1	CEBPB	1.16739e-05	CEBPB
skeltalMuscle	MA0088.1 znf143	1	ZNF263	1.6871e-06	ZNF
prostate	MA0160.1 NR4A2	1	Nrf1	6.28348e-08	NR
lymphNode	MA0089.1 NFE2L1::MafG	1	NF-E2	0.163896	NFE2
prostate	MA0522.1 Tcf3	1	CTCF	1.8693e-07	TCF
hLF	MA0511.1 RUNX2	1	RUNX	0.552084	RUNX
adipose	MA0501.1 NFE2::MAF	1	NF-E2	0.62669	NFE2
breast	MA0155.1 INSM1	1	SMAD2/3	5.35134e-05	SM
lung	MA0036.2 GATA2	1	GATA2	3.85973e-06	GATA2
adipose	MA0018.2 CREB1	1	SREBP1	0.446809	REB
placenta	MA0024.2 E2F1	1	HA-E2F1	6.13393e-05	E2F1
liver	MA0093.2 USF1	1	USF-1	3.48655e-09	USF1
adipose	MA0478.1 FOSL2	1	FOSL2	2.43989e-06	FOSL2
testes	MA0509.1 Rfx1	1	Nrf1	0.0705693	RF
placenta	MA0500.1 Myog	1	Myc	2.19447e-05	MY
breast	MA0002.2 RUNX1	1	RUNX	0.334342	RUNX
skeltalMuscle	MA0596.1 SREBF2	1	SREBP1	0.0478217	SREB
lymphNode	MA0131.1 HINFP	1	b-catenin	0.334656	IN
colon	MA0019.1 Ddit3::Cebpa	1	CEBPA	0.0251969	CEBPA
adipose	MA0512.1 Rxra	1	RXRA	0.00975515	RXRA
colon	MA0078.1 Sox17	1	FoxA1	0.0310843	OX
whiteBloodCell	MA0102.3 CEBPA	1	CEBPA	0.0154121	CEBPA
breast	MA0499.1 Myod1	1	Myc	2.55351e-14	MY
adrenal	MA0092.1 Hand1::Tcfe2a	1	CTCF	8.14814e-07	TCF
kidney	MA0597.1 THAP1	1	ERalpha	0.0204038	HA
breast	MA0080.3 Spi1	1	SPI1	0.0210963	SPI1
thyroid	MA0002.2 RUNX1	1	RUNX	0.39778	RUNX
ovary	MA0509.1 Rfx1	1	Nrf1	0.00120585	RF
brain	MA0102.3 CEBPA	1	CEBPA	0.710364	CEBPA
colon	MA0498.1 Meis1	1	MED12	0.0402216	ME
prostate	MA0002.2 RUNX1	1	RUNX	0.662468	RUNX
adrenal	MA0095.2 YY1	1	YY1	5.55676e-09	YY1
liver	MA0525.1 TP63	1	p63	0.00491224	P63
thyroid	MA0593.1 FOXP2	1	FOXP2	3.8345e-14	FOXP2
adrenal	MA0009.1 T	1	2004-10-01	0.0439721	T
testes	MA0471.1 E2F6	1	E2F6	0.142826	E2F6
lung	MA0492.1 JUND (var.2)	1	JunD	4.67266e-05	JUND
heart	MA0103.2 ZEB1	1	CEBPA	0.0449677	EB
testes	MA0528.1 ZNF263	1	ZNF263	0.978647	ZNF263
testes	MA0600.1 RFX2	1	Nrf1	0.0705693	RF
thyroid	MA0032.1 FOXC1	1	FoxA1	0.214143	FOX
hLF	MA0593.1 FOXP2	1	FOXP2	0.000249242	FOXP2
breast	MA0112.2 ESR1	1	SREBP1	6.05604e-06	SR
lung	MA0519.1 Stat5a::Stat5b	1	STAT1	6.98182e-09	STAT
whiteBloodCell	MA0115.1 NR1H2::RXRA	1	RXRA	0.00470914	RXRA
skeltalMuscle	MA0145.2 Tcfcp2l1	1	CTCF	4.12737e-05	TCF
testes	MA0504.1 NR2C2	1	Nrf1	0.0705693	NR
lymphNode	MA0145.2 Tcfcp2l1	1	CTCF	0.00270609	TCF
hLF	MA0002.2 RUNX1	1	RUNX	0.552084	RUNX
foreskin	MA0259.1 HIF1A::ARNT	1	AR	0.00253179	AR
skeltalMuscle	MA0507.1 POU2F2	1	POU2F2	5.97976e-05	POU2F2
adrenal	MA0046.1 HNF1A	1	HNF4A	0.347894	HNF
adipose	MA0522.1 Tcf3	1	CTCF	3.37024e-07	TCF
whiteBloodCell	MA0477.1 FOSL1	1	FOSL2	3.99905e-05	FOSL
skeltalMuscle	MA0059.1 MYC::MAX	1	Myc	7.76934e-13	MYC
adipose	MA0488.1 JUN	1	Jun	5.48558e-07	JUN
adipose	MA0493.1 Klf1	1	ELF1	0.0137347	LF1
adipose	MA0600.1 RFX2	1	Nrf1	0.0327367	RF
liver	MA0528.1 ZNF263	1	ZNF263	5.06137e-05	ZNF263
skeltalMuscle	MA0057.1 MZF1_5-13	1	BAF155	1.83845e-15	F15
foreskin	MA0102.3 CEBPA	1	CEBPA	0.00583143	CEBPA
ovary	MA0489.1 JUN (var.2)	1	Jun	1.20849e-08	JUN
placenta	MA0479.1 FOXH1	1	FOXH1	0.868543	FOXH1
whiteBloodCell	MA0594.1 Hoxa9	1	FoxA1	0.197154	OXA
foreskin	MA0594.1 Hoxa9	1	FoxA1	0.240321	OXA
hLF	MA0100.2 Myb	1	Myc	0.0167828	MY
lymphNode	MA0157.1 FOXO3	1	FoxA1	0.57205	FOX
brain	MA0038.1 Gfi1	1	TFIIIC-110	0.0131065	FI
adipose	MA0089.1 NFE2L1::MafG	1	NF-E2	0.62669	NFE2
foreskin	MA0151.1 ARID3A	1	AR	0.00253179	AR
prostate	MA0520.1 Stat6	1	STAT1	3.68737e-16	STAT
heart	MA0508.1 PRDM1	1	ERG	9.02552e-06	R
kidney	MA0119.1 TLX1::NFIC	1	HNF4A	0.267966	NF
adrenal	MA0474.1 Erg	1	ERG	1.55729e-15	ERG
breast	MA0500.1 Myog	1	Myc	2.55351e-14	MY
lung	MA0115.1 NR1H2::RXRA	1	RXRA	0.00216461	RXRA
skeltalMuscle	MA0599.1 KLF5	1	NELFe	0.181622	LF
skeltalMuscle	MA0014.2 PAX5	1	PAX5-C20	2.75604e-06	PAX5
breast	MA0598.1 EHF	1	ERG	2.30788e-11	E
thyroid	MA0100.2 Myb	1	Myc	3.18805e-32	MY
lymphNode	MA0108.2 TBP	1	CEBPA	0.00143356	BP
adrenal	MA0075.1 Prrx2	1	RXRA	0.000256165	RX
ovary	MA0002.2 RUNX1	1	RUNX	0.956671	RUNX
adrenal	MA0132.1 Pdx1	1	CDX2	0.0703663	DX
lung	MA0093.2 USF1	1	USF-1	0.000155377	USF1
heart	MA0039.2 Klf4	1	NELFe	0.870961	LF
heart	MA0089.1 NFE2L1::MafG	1	NF-E2	0.255014	NFE2
liver	MA0065.2 PPARG::RXRA	1	PPARg	7.18085e-06	PPARG
placenta	MA0057.1 MZF1_5-13	1	BAF155	3.12019e-05	F15
thyroid	MA0496.1 MAFK	1	SMAD2/3	4.61386e-18	MA
heart	MA0135.1 Lhx3	1	BHLHE40	0.315897	LH
breast	MA0102.3 CEBPA	1	CEBPA	9.12784e-10	CEBPA
adrenal	MA0138.2 REST	1	STAT1	1.37558e-11	ST
whiteBloodCell	MA0493.1 Klf1	1	ELF1	7.66047e-05	LF1
thyroid	MA0153.1 HNF1B	1	HNF4A	0.0544248	HNF
whiteBloodCell	MA0047.2 Foxa2	1	FOXA2	0.974572	FOXA2
whiteBloodCell	MA0136.1 ELF5	1	NELFe	0.0420944	ELF
testes	MA0161.1 NFIC	1	HNF4A	0.365972	NF
whiteBloodCell	MA0160.1 NR4A2	1	Nrf1	0.0055266	NR
prostate	MA0478.1 FOSL2	1	FOSL2	2.44769e-15	FOSL2
colon	MA0081.1 SPIB	1	SPI1	0.00335425	SPI
lung	MA0521.1 Tcf12	1	TCF12	6.77269e-12	TCF12
testes	MA0072.1 RORA_2	1	Rad21	0.903824	RA
placenta	MA0142.1 Pou5f1::Sox2	1	POU2F2	0.110524	POU
prostate	MA0600.1 RFX2	1	Nrf1	6.28348e-08	RF
adipose	MA0100.2 Myb	1	Myc	1.41161e-06	MY
thyroid	MA0464.1 Bhlhe40	1	BHLHE40	0.0061901	BHLHE40
adipose	MA0475.1 FLI1	1	FLI1	0.0625539	FLI1
lymphNode	MA0155.1 INSM1	1	SMAD2/3	0.0324166	SM
lymphNode	MA0132.1 Pdx1	1	CDX2	0.221334	DX
foreskin	MA0592.1 ESRRA	1	ERRA	0.014868	RRA
colon	MA0593.1 FOXP2	1	FOXP2	0.0173367	FOXP2
adrenal	MA0108.2 TBP	1	CEBPA	0.0700751	BP
hLF	MA0037.2 GATA3	1	GATA6	0.0960391	GATA
adipose	MA0515.1 Sox6	1	FoxA1	0.0544943	OX
ovary	MA0139.1 CTCF	1	CTCF	0.010036	CTCF
testes	MA0145.2 Tcfcp2l1	1	CTCF	0.263277	TCF
ovary	MA0499.1 Myod1	1	Myc	3.99536e-12	MY
heart	MA0162.2 EGR1	1	Egr-1	0.737027	EGR1
lung	MA0047.2 Foxa2	1	FOXA2	0.354177	FOXA2
lung	MA0499.1 Myod1	1	Myc	2.87873e-07	MY
heart	MA0050.2 IRF1	1	IRF4	0.0765308	IRF
placenta	MA0503.1 Nkx2-5 (var.2)	1	CDX2	0.608589	X2
skeltalMuscle	MA0141.2 Esrrb	1	SREBP1	0.0478217	SR
placenta	MA0068.1 Pax4	1	PAX5-C20	0.0242646	PAX
foreskin	MA0157.1 FOXO3	1	FoxA1	0.240321	FOX
ovary	MA0485.1 Hoxc9	1	FoxA1	0.262392	OX
placenta	MA0519.1 Stat5a::Stat5b	1	STAT1	0.0656409	STAT
prostate	MA0092.1 Hand1::Tcfe2a	1	CTCF	1.8693e-07	TCF
lymphNode	MA0080.3 Spi1	1	SPI1	0.000115541	SPI1
thyroid	MA0041.1 Foxd3	1	FoxA1	0.214143	FOX
foreskin	MA0048.1 NHLH1	1	BHLHE40	0.0559204	HLH
heart	MA0041.1 Foxd3	1	FoxA1	0.0319479	FOX
breast	MA0136.1 ELF5	1	NELFe	0.000517079	ELF
brain	MA0510.1 RFX5	1	Nrf1	0.0134662	RF
lung	MA0528.1 ZNF263	1	ZNF263	8.93072e-06	ZNF263
foreskin	MA0489.1 JUN (var.2)	1	Jun	0.000790762	JUN
colon	MA0154.2 EBF1	1	EBF	1.66097e-07	EBF
foreskin	MA0087.1 Sox5	1	FoxA1	0.240321	OX
lymphNode	MA0088.1 znf143	1	ZNF263	2.74732e-06	ZNF
whiteBloodCell	MA0504.1 NR2C2	1	Nrf1	0.0055266	NR
hLF	MA0468.1 DUX4	1	SMAD2/3	0.00192922	D
liver	MA0485.1 Hoxc9	1	FoxA1	2.69876e-07	OX
prostate	MA0149.1 EWSR1-FLI1	1	FLI1	0.428774	FLI1
lung	MA0490.1 JUNB	1	Jun	7.96529e-10	JUN
foreskin	MA0076.2 ELK4	1	NELFe	0.0107573	EL
heart	MA0109.1 Hltf	1	BATF	0.607203	TF
colon	MA0087.1 Sox5	1	FoxA1	0.0310843	OX
lymphNode	MA0046.1 HNF1A	1	HNF4A	0.258115	HNF
prostate	MA0153.1 HNF1B	1	HNF4A	0.130112	HNF
whiteBloodCell	MA0101.1 REL	1	SREBP1	0.0220845	RE
testes	MA0523.1 TCF7L2	1	TCF7L2	0.887393	TCF7L2
skeltalMuscle	MA0258.2 ESR2	1	SREBP1	0.0478217	SR
ovary	MA0498.1 Meis1	1	MED12	6.35383e-07	ME
skeltalMuscle	MA0463.1 Bcl6	1	BCL3	0.00590359	BCL
ovary	MA0028.1 ELK1	1	NELFe	0.00403533	EL
kidney	MA0141.2 Esrrb	1	SREBP1	0.0777481	SR
brain	MA0130.1 ZNF354C	1	ZNF263	5.59816e-05	ZNF
hLF	MA0148.3 FOXA1	1	FoxA1	0.754615	FOXA1
testes	MA0037.2 GATA3	1	GATA6	0.0513299	GATA
adipose	MA0511.1 RUNX2	1	RUNX	0.85314	RUNX
brain	MA0474.1 Erg	1	ERG	2.59973e-07	ERG
testes	MA0470.1 E2F4	1	E2F4	0.081031	E2F4
adrenal	MA0047.2 Foxa2	1	FOXA2	0.759144	FOXA2
prostate	MA0475.1 FLI1	1	FLI1	0.428774	FLI1
colon	MA0152.1 NFATC2	1	CTCF	0.000551932	TC
prostate	MA0074.1 RXRA::VDR	1	RXRA	8.84124e-09	RXRA
lung	MA0512.1 Rxra	1	RXRA	0.00216461	RXRA
brain	MA0139.1 CTCF	1	CTCF	0.0246798	CTCF
lung	MA0065.2 PPARG::RXRA	1	PPARg	0.0155997	PPARG
whiteBloodCell	MA0076.2 ELK4	1	NELFe	0.0420944	EL
prostate	MA0114.2 HNF4A	1	HNF4A	0.130112	HNF4A
adipose	MA0258.2 ESR2	1	SREBP1	0.446809	SR
adipose	MA0139.1 CTCF	1	CTCF	3.37024e-07	CTCF
placenta	MA0497.1 MEF2C	1	MED12	0.00416175	ME
foreskin	MA0510.1 RFX5	1	Nrf1	0.000320418	RF
adrenal	MA0461.1 Atoh1	1	STAT1	1.37558e-11	AT
foreskin	MA0078.1 Sox17	1	FoxA1	0.240321	OX
heart	MA0042.1 FOXI1	1	FoxA1	0.0319479	FOX
breast	MA0466.1 CEBPB	1	CEBPB	4.68476e-13	CEBPB
breast	MA0143.3 Sox2	1	FoxA1	3.39106e-05	OX
skeltalMuscle	MA0146.2 Zfx	1	E2F4	1.08896e-05	F
lymphNode	MA0052.2 MEF2A	1	MED12	0.00383159	ME
prostate	MA0518.1 Stat4	1	STAT1	3.68737e-16	STAT
colon	MA0484.1 HNF4G	1	HNF4A	0.114643	HNF4
liver	MA0071.1 RORA_1	1	Rad21	0.14381	RA
lung	MA0104.3 Mycn	1	Myc	2.87873e-07	MYC
breast	MA0058.2 MAX	1	Max	4.76572e-13	MAX
adipose	MA0492.1 JUND (var.2)	1	JunD	0.000248058	JUND
lung	MA0079.3 SP1	1	SP1	4.59352e-09	SP1
liver	MA0087.1 Sox5	1	FoxA1	2.69876e-07	OX
placenta	MA0028.1 ELK1	1	NELFe	0.338011	EL
placenta	MA0496.1 MAFK	1	SMAD2/3	0.106651	MA
kidney	MA0030.1 FOXF2	1	FoxA1	0.105383	FOX
adipose	MA0466.1 CEBPB	1	CEBPB	6.71849e-08	CEBPB
lung	MA0068.1 Pax4	1	PAX5-C20	3.68238e-09	PAX
skeltalMuscle	MA0494.1 Nr1h3::Rxra	1	RXRA	0.00145578	RXRA
foreskin	MA0507.1 POU2F2	1	POU2F2	6.84809e-06	POU2F2
breast	MA0038.1 Gfi1	1	TFIIIC-110	4.20537e-07	FI
whiteBloodCell	MA0472.1 EGR2	1	Egr-1	0.182821	EGR
adipose	MA0149.1 EWSR1-FLI1	1	FLI1	0.0625539	FLI1
thyroid	MA0150.2 Nfe2l2	1	NF-E2	0.0513268	NFE2
adipose	MA0004.1 Arnt	1	AR	0.0211571	AR
prostate	MA0027.1 En1	1	b-catenin	0.0580731	EN
hLF	MA0116.1 Zfp423	1	CTCF	0.0134928	F
ovary	MA0114.2 HNF4A	1	HNF4A	0.108143	HNF4A
whiteBloodCell	MA0152.1 NFATC2	1	CTCF	0.0708634	TC
lung	MA0465.1 CDX2	1	CDX2	0.000365743	CDX2
hLF	MA0479.1 FOXH1	1	FOXH1	0.120544	FOXH1
lung	MA0006.1 Arnt::Ahr	1	AR	8.14312e-06	AR
hLF	MA0146.2 Zfx	1	E2F4	0.000214754	F
breast	MA0476.1 FOS	1	Fos	0.000296994	FOS
prostate	MA0066.1 PPARG	1	PPARg	0.449109	PPARG
liver	MA0152.1 NFATC2	1	CTCF	0.122225	TC
skeltalMuscle	MA0473.1 ELF1	1	ELF1	6.74814e-05	ELF1
lymphNode	MA0485.1 Hoxc9	1	FoxA1	0.57205	OX
kidney	MA0468.1 DUX4	1	SMAD2/3	0.000990239	D
thyroid	MA0595.1 SREBF1	1	SREBP1	9.32752e-11	SREB
thyroid	MA0476.1 FOS	1	Fos	3.8092e-11	FOS
skeltalMuscle	MA0157.1 FOXO3	1	FoxA1	0.0150791	FOX
placenta	MA0004.1 Arnt	1	AR	0.232086	AR
skeltalMuscle	MA0474.1 Erg	1	ERG	7.74512e-09	ERG
prostate	MA0514.1 Sox3	1	FoxA1	0.000113169	OX
skeltalMuscle	MA0132.1 Pdx1	1	CDX2	4.85722e-05	DX
ovary	MA0116.1 Zfp423	1	CTCF	0.010036	F
skeltalMuscle	MA0130.1 ZNF354C	1	ZNF263	1.6871e-06	ZNF
hLF	MA0475.1 FLI1	1	FLI1	0.0259671	FLI1
liver	MA0078.1 Sox17	1	FoxA1	2.69876e-07	OX
liver	MA0043.1 HLF	1	NELFe	0.526582	LF
lymphNode	MA0036.2 GATA2	1	GATA2	0.0031552	GATA2
brain	MA0046.1 HNF1A	1	HNF4A	0.375359	HNF
brain	MA0515.1 Sox6	1	FoxA1	0.889221	OX
foreskin	MA0029.1 Mecom	1	MED12	2.03074e-08	ME
brain	MA0112.2 ESR1	1	SREBP1	5.86764e-06	SR
heart	MA0032.1 FOXC1	1	FoxA1	0.0319479	FOX
foreskin	MA0518.1 Stat4	1	STAT1	1.05411e-10	STAT
foreskin	MA0161.1 NFIC	1	HNF4A	0.363694	NF
prostate	MA0052.2 MEF2A	1	MED12	9.39748e-12	ME
lymphNode	MA0100.2 Myb	1	Myc	1.28602e-09	MY
foreskin	MA0050.2 IRF1	1	IRF4	0.00609019	IRF
thyroid	MA0077.1 SOX9	1	FoxA1	0.214143	OX
lymphNode	MA0510.1 RFX5	1	Nrf1	0.0569925	RF
prostate	MA0462.1 BATF::JUN	1	BATF	8.43843e-05	BATF
lung	MA0488.1 JUN	1	Jun	7.96529e-10	JUN
brain	MA0479.1 FOXH1	1	FOXH1	0.285934	FOXH1
skeltalMuscle	MA0077.1 SOX9	1	FoxA1	0.0150791	OX
prostate	MA0482.1 Gata4	1	GATA6	0.262544	GATA
lymphNode	MA0149.1 EWSR1-FLI1	1	FLI1	0.88551	FLI1
ovary	MA0522.1 Tcf3	1	CTCF	0.010036	TCF
placenta	MA0046.1 HNF1A	1	HNF4A	0.28312	HNF
ovary	MA0160.1 NR4A2	1	Nrf1	0.00120585	NR
adipose	MA0093.2 USF1	1	USF-1	1.41149e-06	USF1
whiteBloodCell	MA0050.2 IRF1	1	IRF4	3.69523e-16	IRF
ovary	MA0092.1 Hand1::Tcfe2a	1	CTCF	0.010036	TCF
colon	MA0036.2 GATA2	1	GATA2	0.0266581	GATA2
prostate	MA0466.1 CEBPB	1	CEBPB	6.1334e-16	CEBPB
ovary	MA0067.1 Pax2	1	PAX5-C20	5.93192e-13	PAX
liver	MA0512.1 Rxra	1	RXRA	6.62932e-21	RXRA
placenta	MA0137.3 STAT1	1	STAT1	0.0656409	STAT1
whiteBloodCell	MA0156.1 FEV	1	NELFe	0.0420944	FE
ovary	MA0474.1 Erg	1	ERG	2.90545e-13	ERG
brain	MA0070.1 PBX1	1	Pbx3	0.000829606	PBX
prostate	MA0004.1 Arnt	1	AR	1.52926e-06	AR
ovary	MA0108.2 TBP	1	CEBPA	0.374238	BP
lung	MA0019.1 Ddit3::Cebpa	1	CEBPA	0.000130237	CEBPA
foreskin	MA0037.2 GATA3	1	GATA6	0.224201	GATA
ovary	MA0083.2 SRF	1	SRF	0.102123	SRF
colon	MA0525.1 TP63	1	p63	0.094134	P63
heart	MA0102.3 CEBPA	1	CEBPA	0.0449677	CEBPA
breast	MA0510.1 RFX5	1	Nrf1	0.000957813	RF
testes	MA0497.1 MEF2C	1	MED12	0.00707924	ME
foreskin	MA0033.1 FOXL1	1	FoxA1	0.240321	FOX
thyroid	MA0092.1 Hand1::Tcfe2a	1	CTCF	1.25741e-07	TCF
foreskin	MA0105.3 NFKB1	1	NFKB	7.45908e-05	NFKB
lymphNode	MA0002.2 RUNX1	1	RUNX	0.230212	RUNX
placenta	MA0071.1 RORA_1	1	Rad21	0.473944	RA
adrenal	MA0051.1 IRF2	1	IRF4	9.12603e-14	IRF
lung	MA0070.1 PBX1	1	Pbx3	1.0451e-05	PBX
whiteBloodCell	MA0058.2 MAX	1	Max	8.95504e-10	MAX
testes	MA0124.1 NKX3-1	1	Pbx3	0.94529	X3
foreskin	MA0476.1 FOS	1	Fos	0.221187	FOS
adipose	MA0514.1 Sox3	1	FoxA1	0.0544943	OX
kidney	MA0479.1 FOXH1	1	FOXH1	0.502486	FOXH1
hLF	MA0151.1 ARID3A	1	AR	0.211964	AR
adrenal	MA0505.1 Nr5a2	1	Nrf1	0.0391615	NR
adipose	MA0509.1 Rfx1	1	Nrf1	0.0327367	RF
adipose	MA0075.1 Prrx2	1	RXRA	0.00975515	RX
kidney	MA0135.1 Lhx3	1	BHLHE40	0.0624516	LH
whiteBloodCell	MA0521.1 Tcf12	1	TCF12	3.89879e-20	TCF12
skeltalMuscle	MA0084.1 SRY	1	SREBP1	0.0478217	SR
heart	MA0503.1 Nkx2-5 (var.2)	1	CDX2	0.0414192	X2
lymphNode	MA0517.1 STAT2::STAT1	1	STAT1	0.000110202	STAT1
thyroid	MA0069.1 Pax6	1	PAX5-C20	3.54437e-20	PAX
colon	MA0159.1 RXR::RAR_DR5	1	RARalpha	0.598461	RAR
ovary	MA0089.1 NFE2L1::MafG	1	NF-E2	0.362974	NFE2
lung	MA0504.1 NR2C2	1	Nrf1	0.29744	NR
liver	MA0006.1 Arnt::Ahr	1	AR	2.77241e-06	AR
liver	MA0077.1 SOX9	1	FoxA1	2.69876e-07	OX
brain	MA0522.1 Tcf3	1	CTCF	0.0246798	TCF
hLF	MA0081.1 SPIB	1	SPI1	0.147937	SPI
placenta	MA0076.2 ELK4	1	NELFe	0.338011	EL
foreskin	MA0135.1 Lhx3	1	BHLHE40	0.0559204	LH
liver	MA0004.1 Arnt	1	AR	2.77241e-06	AR
liver	MA0527.1 ZBTB33	1	ZBTB33	0.127402	ZBTB33
adipose	MA0131.1 HINFP	1	b-catenin	0.427744	IN
breast	MA0116.1 Zfp423	1	CTCF	5.87288e-08	F
heart	MA0017.1 NR2F1	1	HA-E2F1	6.2686e-06	2F1
heart	MA0095.2 YY1	1	YY1	0.00790954	YY1
prostate	MA0525.1 TP63	1	p63	0.0020297	P63
ovary	MA0145.2 Tcfcp2l1	1	CTCF	0.010036	TCF
skeltalMuscle	MA0030.1 FOXF2	1	FoxA1	0.0150791	FOX
foreskin	MA0130.1 ZNF354C	1	ZNF263	0.00013136	ZNF
colon	MA0469.1 E2F3	1	E2F4	5.59675e-07	E2F
whiteBloodCell	MA0081.1 SPIB	1	SPI1	1.80779e-10	SPI
ovary	MA0101.1 REL	1	SREBP1	0.000317312	RE
adipose	MA0593.1 FOXP2	1	FOXP2	1.57378e-07	FOXP2
heart	MA0058.2 MAX	1	Max	2.91381e-08	MAX
breast	MA0037.2 GATA3	1	GATA6	0.0872927	GATA
ovary	MA0122.1 Nkx3-2	1	Pbx3	0.000194655	X3
kidney	MA0598.1 EHF	1	ERG	2.75745e-10	E
lung	MA0060.2 NFYA	1	NF-YA	0.15603	NFYA
thyroid	MA0152.1 NFATC2	1	CTCF	1.25741e-07	TC
skeltalMuscle	MA0080.3 Spi1	1	SPI1	0.00529292	SPI1
whiteBloodCell	MA0464.1 Bhlhe40	1	BHLHE40	0.422532	BHLHE40
lung	MA0511.1 RUNX2	1	RUNX	0.82082	RUNX
prostate	MA0143.3 Sox2	1	FoxA1	0.000113169	OX
brain	MA0057.1 MZF1_5-13	1	BAF155	0.000179656	F15
prostate	MA0071.1 RORA_1	1	Rad21	0.00079903	RA
hLF	MA0159.1 RXR::RAR_DR5	1	RARalpha	0.88356	RAR
colon	MA0106.2 TP53	1	2004-10-01	0.00709382	T
brain	MA0495.1 MAFF	1	SMAD2/3	2.59651e-05	MA
colon	MA0115.1 NR1H2::RXRA	1	RXRA	0.00511439	RXRA
hLF	MA0103.2 ZEB1	1	CEBPA	0.264545	EB
heart	MA0523.1 TCF7L2	1	TCF7L2	6.9837e-05	TCF7L2
liver	MA0141.2 Esrrb	1	SREBP1	5.02803e-06	SR
lymphNode	MA0525.1 TP63	1	p63	0.0318544	P63
breast	MA0502.1 NFYB	1	NF-YB	0.0325495	NFYB
liver	MA0158.1 HOXA5	1	FoxA1	2.69876e-07	OXA
thyroid	MA0484.1 HNF4G	1	HNF4A	0.0544248	HNF4
lung	MA0481.1 FOXP1	1	FOXP2	0.00499444	FOXP
colon	MA0093.2 USF1	1	USF-1	4.02733e-06	USF1
liver	MA0084.1 SRY	1	SREBP1	5.02803e-06	SR
whiteBloodCell	MA0089.1 NFE2L1::MafG	1	NF-E2	0.0400844	NFE2
ovary	MA0158.1 HOXA5	1	FoxA1	0.262392	OXA
colon	MA0482.1 Gata4	1	GATA6	0.221789	GATA
testes	MA0478.1 FOSL2	1	FOSL2	0.994101	FOSL2
kidney	MA0485.1 Hoxc9	1	FoxA1	0.105383	OX
heart	MA0483.1 Gfi1b	1	TFIIIC-110	6.63793e-05	FI
placenta	MA0133.1 BRCA1	1	b-catenin	0.688574	CA
thyroid	MA0483.1 Gfi1b	1	TFIIIC-110	7.41507e-17	FI
heart	MA0084.1 SRY	1	SREBP1	0.375363	SR
liver	MA0052.2 MEF2A	1	MED12	1.65582e-06	ME
thyroid	MA0492.1 JUND (var.2)	1	JunD	2.95633e-14	JUND
lung	MA0472.1 EGR2	1	Egr-1	0.371365	EGR
ovary	MA0025.1 NFIL3	1	HNF4A	0.108143	NF
lung	MA0081.1 SPIB	1	SPI1	0.0175276	SPI
adrenal	MA0477.1 FOSL1	1	FOSL2	7.63734e-12	FOSL
brain	MA0471.1 E2F6	1	E2F6	1.20104e-10	E2F6
testes	MA0078.1 Sox17	1	FoxA1	0.52516	OX
lymphNode	MA0473.1 ELF1	1	ELF1	0.00462301	ELF1
kidney	MA0149.1 EWSR1-FLI1	1	FLI1	0.377633	FLI1
adrenal	MA0482.1 Gata4	1	GATA6	0.193886	GATA
breast	MA0514.1 Sox3	1	FoxA1	3.39106e-05	OX
placenta	MA0100.2 Myb	1	Myc	2.19447e-05	MY
lung	MA0593.1 FOXP2	1	FOXP2	0.00499444	FOXP2
adrenal	MA0502.1 NFYB	1	NF-YB	0.571182	NFYB
adrenal	MA0526.1 USF2	1	USF-1	7.93343e-12	USF
breast	MA0083.2 SRF	1	SRF	0.534414	SRF
whiteBloodCell	MA0469.1 E2F3	1	E2F4	8.21693e-06	E2F
testes	MA0089.1 NFE2L1::MafG	1	NF-E2	0.925396	NFE2
liver	MA0115.1 NR1H2::RXRA	1	RXRA	6.62932e-21	RXRA
colon	MA0499.1 Myod1	1	Myc	5.82639e-05	MY
liver	MA0035.3 Gata1	1	GATA1	0.615507	GATA1
heart	MA0007.2 AR	1	AR	0.000605669	AR
foreskin	MA0258.2 ESR2	1	SREBP1	0.665738	SR
testes	MA0258.2 ESR2	1	SREBP1	0.548719	SR
heart	MA0510.1 RFX5	1	Nrf1	0.00614561	RF
prostate	MA0063.1 Nkx2-5	1	CDX2	2.74388e-05	X2
breast	MA0496.1 MAFK	1	SMAD2/3	5.35134e-05	MA
whiteBloodCell	MA0154.2 EBF1	1	EBF	2.11066e-16	EBF
skeltalMuscle	MA0493.1 Klf1	1	ELF1	6.74814e-05	LF1
breast	MA0047.2 Foxa2	1	FOXA2	0.0744632	FOXA2
adipose	MA0033.1 FOXL1	1	FoxA1	0.0544943	FOX
adrenal	MA0498.1 Meis1	1	MED12	1.19752e-05	ME
thyroid	MA0463.1 Bcl6	1	BCL3	3.60084e-07	BCL
kidney	MA0471.1 E2F6	1	E2F6	5.20342e-09	E2F6
brain	MA0109.1 Hltf	1	BATF	0.300377	TF
adrenal	MA0067.1 Pax2	1	PAX5-C20	6.00156e-20	PAX
skeltalMuscle	MA0149.1 EWSR1-FLI1	1	FLI1	0.926942	FLI1
lung	MA0517.1 STAT2::STAT1	1	STAT1	6.98182e-09	STAT1
lymphNode	MA0471.1 E2F6	1	E2F6	7.86843e-06	E2F6
colon	MA0490.1 JUNB	1	Jun	1.13242e-06	JUN
whiteBloodCell	MA0512.1 Rxra	1	RXRA	0.00470914	RXRA
testes	MA0122.1 Nkx3-2	1	Pbx3	0.94529	X3
prostate	MA0060.2 NFYA	1	NF-YA	0.000166054	NFYA
adipose	MA0473.1 ELF1	1	ELF1	0.0137347	ELF1
hLF	MA0514.1 Sox3	1	FoxA1	0.754615	OX
whiteBloodCell	MA0083.2 SRF	1	SRF	0.528859	SRF
adrenal	MA0591.1 Bach1::Mafk	1	BACH1	0.992424	BACH1
thyroid	MA0125.1 Nobox	1	FoxA1	0.214143	OX
breast	MA0259.1 HIF1A::ARNT	1	AR	0.0164812	AR
skeltalMuscle	MA0046.1 HNF1A	1	HNF4A	0.092347	HNF
testes	MA0032.1 FOXC1	1	FoxA1	0.52516	FOX
lymphNode	MA0591.1 Bach1::Mafk	1	BACH1	0.669426	BACH1
kidney	MA0591.1 Bach1::Mafk	1	BACH1	0.731044	BACH1
lymphNode	MA0484.1 HNF4G	1	HNF4A	0.258115	HNF4
adipose	MA0145.2 Tcfcp2l1	1	CTCF	3.37024e-07	TCF
lymphNode	MA0104.3 Mycn	1	Myc	1.28602e-09	MYC
thyroid	MA0525.1 TP63	1	p63	1.28348e-05	P63
lymphNode	MA0073.1 RREB1	1	SREBP1	0.0960662	REB
ovary	MA0461.1 Atoh1	1	STAT1	8.89223e-07	AT
placenta	MA0041.1 Foxd3	1	FoxA1	0.868828	FOX
skeltalMuscle	MA0465.1 CDX2	1	CDX2	4.85722e-05	CDX2
heart	MA0140.2 TAL1::GATA1	1	GATA1	0.329803	GATA1
liver	MA0062.2 GABPA	1	GABP	0.0110894	GABP
adrenal	MA0471.1 E2F6	1	E2F6	1.56064e-12	E2F6
colon	MA0512.1 Rxra	1	RXRA	0.00511439	RXRA
foreskin	MA0164.1 Nr2e3	1	Nrf1	0.000320418	NR
foreskin	MA0524.1 TFAP2C	1	AP-2alpha	3.0031e-11	AP2
lymphNode	MA0498.1 Meis1	1	MED12	0.00383159	ME
hLF	MA0153.1 HNF1B	1	HNF4A	0.164181	HNF
hLF	MA0047.2 Foxa2	1	FOXA2	0.933474	FOXA2
brain	MA0150.2 Nfe2l2	1	NF-E2	0.914636	NFE2
thyroid	MA0494.1 Nr1h3::Rxra	1	RXRA	1.73195e-13	RXRA
prostate	MA0597.1 THAP1	1	ERalpha	4.4325e-06	HA
prostate	MA0511.1 RUNX2	1	RUNX	0.662468	RUNX
hLF	MA0473.1 ELF1	1	ELF1	0.852472	ELF1
heart	MA0066.1 PPARG	1	PPARg	0.0124157	PPARG
breast	MA0161.1 NFIC	1	HNF4A	0.266147	NF
adipose	MA0087.1 Sox5	1	FoxA1	0.0544943	OX
hLF	MA0056.1 MZF1_1-4	1	Nrf1	0.0021915	F1
lung	MA0076.2 ELK4	1	NELFe	0.122693	EL
adipose	MA0140.2 TAL1::GATA1	1	GATA1	0.880458	GATA1
ovary	MA0520.1 Stat6	1	STAT1	8.89223e-07	STAT
lung	MA0485.1 Hoxc9	1	FoxA1	0.00140364	OX
placenta	MA0495.1 MAFF	1	SMAD2/3	0.106651	MA
lung	MA0520.1 Stat6	1	STAT1	6.98182e-09	STAT
liver	MA0048.1 NHLH1	1	BHLHE40	0.00012316	HLH
liver	MA0506.1 NRF1	1	Nrf1	0.000473393	NRF1
adipose	MA0132.1 Pdx1	1	CDX2	0.332548	DX
breast	MA0158.1 HOXA5	1	FoxA1	3.39106e-05	OXA
hLF	MA0259.1 HIF1A::ARNT	1	AR	0.211964	AR
lymphNode	MA0502.1 NFYB	1	NF-YB	0.596456	NFYB
breast	MA0151.1 ARID3A	1	AR	0.0164812	AR
colon	MA0071.1 RORA_1	1	Rad21	0.00252778	RA
hLF	MA0114.2 HNF4A	1	HNF4A	0.164181	HNF4A
foreskin	MA0519.1 Stat5a::Stat5b	1	STAT1	1.05411e-10	STAT
skeltalMuscle	MA0483.1 Gfi1b	1	TFIIIC-110	1.46341e-05	FI
whiteBloodCell	MA0145.2 Tcfcp2l1	1	CTCF	0.0708634	TCF
kidney	MA0050.2 IRF1	1	IRF4	0.0263084	IRF
skeltalMuscle	MA0099.2 JUN::FOS	1	Jun	3.37964e-09	JUN
prostate	MA0473.1 ELF1	1	ELF1	4.11518e-05	ELF1
colon	MA0031.1 FOXD1	1	FoxA1	0.0310843	FOX
heart	MA0465.1 CDX2	1	CDX2	0.0414192	CDX2
whiteBloodCell	MA0148.3 FOXA1	1	FoxA1	0.197154	FOXA1
skeltalMuscle	MA0144.2 STAT3	1	STAT1	1.53494e-11	STAT
testes	MA0080.3 Spi1	1	SPI1	0.838882	SPI1
liver	MA0144.2 STAT3	1	STAT1	1.74068e-09	STAT
lung	MA0048.1 NHLH1	1	BHLHE40	0.185368	HLH
kidney	MA0160.1 NR4A2	1	Nrf1	0.000408831	NR
adrenal	MA0103.2 ZEB1	1	CEBPA	0.0700751	EB
placenta	MA0155.1 INSM1	1	SMAD2/3	0.106651	SM
heart	MA0046.1 HNF1A	1	HNF4A	0.0032364	HNF
testes	MA0130.1 ZNF354C	1	ZNF263	0.978647	ZNF
lymphNode	MA0072.1 RORA_2	1	Rad21	5.83949e-07	RA
ovary	MA0597.1 THAP1	1	ERalpha	0.00368225	HA
heart	MA0133.1 BRCA1	1	b-catenin	0.930757	CA
breast	MA0509.1 Rfx1	1	Nrf1	0.000957813	RF
brain	MA0017.1 NR2F1	1	HA-E2F1	1.70123e-09	2F1
placenta	MA0480.1 Foxo1	1	FoxA1	0.868828	FOX
foreskin	MA0077.1 SOX9	1	FoxA1	0.240321	OX
skeltalMuscle	MA0009.1 T	1	2004-10-01	0.36827	T
colon	MA0075.1 Prrx2	1	RXRA	0.00511439	RX
foreskin	MA0496.1 MAFK	1	SMAD2/3	2.35726e-05	MA
testes	MA0132.1 Pdx1	1	CDX2	0.525941	DX
hLF	MA0467.1 Crx	1	RXRA	0.870774	RX
foreskin	MA0526.1 USF2	1	USF-1	1.47733e-07	USF
whiteBloodCell	MA0158.1 HOXA5	1	FoxA1	0.197154	OXA
testes	MA0095.2 YY1	1	YY1	0.0237137	YY1
prostate	MA0028.1 ELK1	1	NELFe	0.000900616	EL
lung	MA0599.1 KLF5	1	NELFe	0.122693	LF
placenta	MA0465.1 CDX2	1	CDX2	0.608589	CDX2
hLF	MA0158.1 HOXA5	1	FoxA1	0.754615	OXA
thyroid	MA0091.1 TAL1::TCF3	1	CTCF	1.25741e-07	TCF
skeltalMuscle	MA0153.1 HNF1B	1	HNF4A	0.092347	HNF
placenta	MA0018.2 CREB1	1	SREBP1	0.94516	REB
breast	MA0442.1 SOX10	1	FoxA1	3.39106e-05	OX
foreskin	MA0143.3 Sox2	1	FoxA1	0.240321	OX
skeltalMuscle	MA0510.1 RFX5	1	Nrf1	0.001577	RF
liver	MA0151.1 ARID3A	1	AR	2.77241e-06	AR
hLF	MA0472.1 EGR2	1	Egr-1	0.389693	EGR
liver	MA0050.2 IRF1	1	IRF4	0.00151356	IRF
kidney	MA0083.2 SRF	1	SRF	0.669113	SRF
colon	MA0483.1 Gfi1b	1	TFIIIC-110	0.000272398	FI
kidney	MA0004.1 Arnt	1	AR	0.000411287	AR
lung	MA0069.1 Pax6	1	PAX5-C20	3.68238e-09	PAX
thyroid	MA0090.1 TEAD1	1	SMAD2/3	4.61386e-18	AD
colon	MA0486.1 HSF1	1	HSF1	0.255199	HSF1
testes	MA0468.1 DUX4	1	SMAD2/3	0.538883	D
adipose	MA0504.1 NR2C2	1	Nrf1	0.0327367	NR
brain	MA0141.2 Esrrb	1	SREBP1	5.86764e-06	SR
whiteBloodCell	MA0079.3 SP1	1	SP1	9.52809e-22	SP1
colon	MA0108.2 TBP	1	CEBPA	0.0251969	BP
prostate	MA0083.2 SRF	1	SRF	0.0181049	SRF
prostate	MA0486.1 HSF1	1	HSF1	8.48513e-07	HSF1
brain	MA0496.1 MAFK	1	SMAD2/3	2.59651e-05	MA
kidney	MA0259.1 HIF1A::ARNT	1	AR	0.000411287	AR
ovary	MA0135.1 Lhx3	1	BHLHE40	0.208488	LH
breast	MA0515.1 Sox6	1	FoxA1	3.39106e-05	OX
foreskin	MA0057.1 MZF1_5-13	1	BAF155	5.57498e-12	F15
colon	MA0070.1 PBX1	1	Pbx3	6.59367e-08	PBX
foreskin	MA0017.1 NR2F1	1	HA-E2F1	1.7089e-07	2F1
breast	MA0489.1 JUN (var.2)	1	Jun	1.208e-11	JUN
whiteBloodCell	MA0478.1 FOSL2	1	FOSL2	3.99905e-05	FOSL2
lymphNode	MA0114.2 HNF4A	1	HNF4A	0.258115	HNF4A
testes	MA0483.1 Gfi1b	1	TFIIIC-110	0.80291	FI
placenta	MA0136.1 ELF5	1	NELFe	0.338011	ELF
foreskin	MA0463.1 Bcl6	1	BCL3	0.00326629	BCL
colon	MA0090.1 TEAD1	1	SMAD2/3	0.00234399	AD
colon	MA0493.1 Klf1	1	ELF1	0.0231067	LF1
kidney	MA0513.1 SMAD2::SMAD3::SMAD4	1	SMAD2/3	0.000990239	SMAD2
lymphNode	MA0596.1 SREBF2	1	SREBP1	0.0960662	SREB
brain	MA0083.2 SRF	1	SRF	0.355026	SRF
skeltalMuscle	MA0499.1 Myod1	1	Myc	7.76934e-13	MY
heart	MA0137.3 STAT1	1	STAT1	8.52451e-06	STAT1
hLF	MA0038.1 Gfi1	1	TFIIIC-110	0.000399741	FI
adrenal	MA0154.2 EBF1	1	EBF	3.91363e-20	EBF
adipose	MA0073.1 RREB1	1	SREBP1	0.446809	REB
colon	MA0095.2 YY1	1	YY1	0.000757824	YY1
colon	MA0504.1 NR2C2	1	Nrf1	0.0186098	NR
placenta	MA0163.1 PLAG1	1	Brg1	0.00597688	G1
lymphNode	MA0150.2 Nfe2l2	1	NF-E2	0.163896	NFE2
ovary	MA0068.1 Pax4	1	PAX5-C20	5.93192e-13	PAX
lymphNode	MA0597.1 THAP1	1	ERalpha	0.00373332	HA
whiteBloodCell	MA0593.1 FOXP2	1	FOXP2	0.182292	FOXP2
thyroid	MA0133.1 BRCA1	1	b-catenin	0.576145	CA
whiteBloodCell	MA0511.1 RUNX2	1	RUNX	0.0365998	RUNX
whiteBloodCell	MA0137.3 STAT1	1	STAT1	0.000155045	STAT1
whiteBloodCell	MA0150.2 Nfe2l2	1	NF-E2	0.0400844	NFE2
testes	MA0007.2 AR	1	AR	0.53441	AR
whiteBloodCell	MA0103.2 ZEB1	1	CEBPA	0.0154121	EB
heart	MA0159.1 RXR::RAR_DR5	1	RARalpha	0.0675205	RAR
brain	MA0111.1 Spz1	1	SP1	1.01567e-06	SP
brain	MA0058.2 MAX	1	Max	0.00209941	MAX
foreskin	MA0149.1 EWSR1-FLI1	1	FLI1	0.00434238	FLI1
testes	MA0484.1 HNF4G	1	HNF4A	0.365972	HNF4
skeltalMuscle	MA0514.1 Sox3	1	FoxA1	0.0150791	OX
breast	MA0100.2 Myb	1	Myc	2.55351e-14	MY
lymphNode	MA0465.1 CDX2	1	CDX2	0.221334	CDX2
lung	MA0462.1 BATF::JUN	1	BATF	1.18927e-06	BATF
hLF	MA0083.2 SRF	1	SRF	0.443319	SRF
kidney	MA0491.1 JUND	1	JunD	0.00911004	JUND
adipose	MA0486.1 HSF1	1	HSF1	0.104475	HSF1
breast	MA0089.1 NFE2L1::MafG	1	NF-E2	0.629452	NFE2
colon	MA0017.1 NR2F1	1	HA-E2F1	1.99182e-07	2F1
prostate	MA0501.1 NFE2::MAF	1	NF-E2	0.0332558	NFE2
breast	MA0495.1 MAFF	1	SMAD2/3	5.35134e-05	MA
adrenal	MA0158.1 HOXA5	1	FoxA1	0.0433197	OXA
adrenal	MA0147.2 Myc	1	Myc	1.12995e-11	MYC
breast	MA0139.1 CTCF	1	CTCF	5.87288e-08	CTCF
lung	MA0106.2 TP53	1	2004-10-01	0.0541373	T
heart	MA0509.1 Rfx1	1	Nrf1	0.00614561	RF
lung	MA0105.3 NFKB1	1	NFKB	1.1704e-12	NFKB
heart	MA0028.1 ELK1	1	NELFe	0.870961	EL
lymphNode	MA0057.1 MZF1_5-13	1	BAF155	5.63385e-10	F15
whiteBloodCell	MA0142.1 Pou5f1::Sox2	1	POU2F2	2.48846e-18	POU
liver	MA0003.2 TFAP2A	1	AP-2alpha	3.75618e-07	AP2A
liver	MA0495.1 MAFF	1	SMAD2/3	3.50776e-05	MA
breast	MA0072.1 RORA_2	1	Rad21	6.69138e-07	RA
kidney	MA0106.2 TP53	1	2004-10-01	0.00624941	T
kidney	MA0152.1 NFATC2	1	CTCF	0.0410782	TC
hLF	MA0125.1 Nobox	1	FoxA1	0.754615	OX
breast	MA0511.1 RUNX2	1	RUNX	0.334342	RUNX
ovary	MA0477.1 FOSL1	1	FOSL2	2.46497e-08	FOSL
breast	MA0150.2 Nfe2l2	1	NF-E2	0.629452	NFE2
whiteBloodCell	MA0004.1 Arnt	1	AR	0.348108	AR
skeltalMuscle	MA0500.1 Myog	1	Myc	7.76934e-13	MY
lung	MA0467.1 Crx	1	RXRA	0.00216461	RX
colon	MA0141.2 Esrrb	1	SREBP1	0.00347999	SR
testes	MA0158.1 HOXA5	1	FoxA1	0.52516	OXA
breast	MA0031.1 FOXD1	1	FoxA1	3.39106e-05	FOX
heart	MA0471.1 E2F6	1	E2F6	0.000351185	E2F6
whiteBloodCell	MA0528.1 ZNF263	1	ZNF263	1.2408e-06	ZNF263
brain	MA0124.1 NKX3-1	1	Pbx3	0.000829606	X3
adipose	MA0091.1 TAL1::TCF3	1	CTCF	3.37024e-07	TCF
heart	MA0151.1 ARID3A	1	AR	0.000605669	AR
liver	MA0491.1 JUND	1	JunD	1.07109e-08	JUND
ovary	MA0475.1 FLI1	1	FLI1	0.257436	FLI1
thyroid	MA0517.1 STAT2::STAT1	1	STAT1	2.98265e-22	STAT1
ovary	MA0592.1 ESRRA	1	ERRA	0.0216166	RRA
liver	MA0163.1 PLAG1	1	Brg1	3.49726e-08	G1
lung	MA0164.1 Nr2e3	1	Nrf1	0.29744	NR
breast	MA0507.1 POU2F2	1	POU2F2	7.35856e-13	POU2F2
ovary	MA0161.1 NFIC	1	HNF4A	0.108143	NF
whiteBloodCell	MA0057.1 MZF1_5-13	1	BAF155	2.09689e-09	F15
thyroid	MA0072.1 RORA_2	1	Rad21	2.50883e-06	RA
heart	MA0591.1 Bach1::Mafk	1	BACH1	0.212744	BACH1
liver	MA0051.1 IRF2	1	IRF4	0.00151356	IRF
heart	MA0518.1 Stat4	1	STAT1	8.52451e-06	STAT
whiteBloodCell	MA0122.1 Nkx3-2	1	Pbx3	7.75562e-09	X3
placenta	MA0069.1 Pax6	1	PAX5-C20	0.0242646	PAX
placenta	MA0510.1 RFX5	1	Nrf1	0.265954	RF
adrenal	MA0595.1 SREBF1	1	SREBP1	0.00251328	SREB
hLF	MA0104.3 Mycn	1	Myc	0.0167828	MYC
breast	MA0088.1 znf143	1	ZNF263	5.04374e-13	ZNF
adipose	MA0002.2 RUNX1	1	RUNX	0.85314	RUNX
foreskin	MA0523.1 TCF7L2	1	TCF7L2	3.43364e-08	TCF7L2
hLF	MA0099.2 JUN::FOS	1	Jun	0.00392755	JUN
prostate	MA0479.1 FOXH1	1	FOXH1	0.00127649	FOXH1
hLF	MA0504.1 NR2C2	1	Nrf1	0.0021915	NR
whiteBloodCell	MA0517.1 STAT2::STAT1	1	STAT1	0.000155045	STAT1
hLF	MA0107.1 RELA	1	SREBP1	0.439909	RE
placenta	MA0035.3 Gata1	1	GATA1	0.390208	GATA1
ovary	MA0109.1 Hltf	1	BATF	0.0186905	TF
brain	MA0517.1 STAT2::STAT1	1	STAT1	0.00116331	STAT1
testes	MA0058.2 MAX	1	Max	0.981061	MAX
lymphNode	MA0047.2 Foxa2	1	FOXA2	0.968157	FOXA2
hLF	MA0140.2 TAL1::GATA1	1	GATA1	0.648124	GATA1
thyroid	MA0117.1 Mafb	1	SMAD2/3	4.61386e-18	MA
ovary	MA0480.1 Foxo1	1	FoxA1	0.262392	FOX
lung	MA0498.1 Meis1	1	MED12	0.033002	ME
hLF	MA0462.1 BATF::JUN	1	BATF	0.000401271	BATF
placenta	MA0462.1 BATF::JUN	1	BATF	0.111429	BATF
liver	MA0103.2 ZEB1	1	CEBPA	1.93933e-17	EB
skeltalMuscle	MA0160.1 NR4A2	1	Nrf1	0.001577	NR
breast	MA0125.1 Nobox	1	FoxA1	3.39106e-05	OX
prostate	MA0488.1 JUN	1	Jun	7.65689e-18	JUN
testes	MA0495.1 MAFF	1	SMAD2/3	0.538883	MA
whiteBloodCell	MA0139.1 CTCF	1	CTCF	0.0708634	CTCF
brain	MA0507.1 POU2F2	1	POU2F2	7.36947e-08	POU2F2
colon	MA0464.1 Bhlhe40	1	BHLHE40	0.832606	BHLHE40
heart	MA0119.1 TLX1::NFIC	1	HNF4A	0.0032364	NF
kidney	MA0156.1 FEV	1	NELFe	0.511776	FE
liver	MA0059.1 MYC::MAX	1	Myc	3.03065e-07	MYC
heart	MA0473.1 ELF1	1	ELF1	0.379256	ELF1
adrenal	MA0491.1 JUND	1	JunD	1.75659e-10	JUND
testes	MA0091.1 TAL1::TCF3	1	CTCF	0.263277	TCF
placenta	MA0478.1 FOSL2	1	FOSL2	0.018272	FOSL2
lung	MA0035.3 Gata1	1	GATA1	0.0690225	GATA1
heart	MA0092.1 Hand1::Tcfe2a	1	CTCF	0.00312111	TCF
adrenal	MA0467.1 Crx	1	RXRA	0.000256165	RX
thyroid	MA0161.1 NFIC	1	HNF4A	0.0544248	NF
adrenal	MA0520.1 Stat6	1	STAT1	1.37558e-11	STAT
breast	MA0463.1 Bcl6	1	BCL3	2.79652e-05	BCL
hLF	MA0478.1 FOSL2	1	FOSL2	0.000385801	FOSL2
skeltalMuscle	MA0070.1 PBX1	1	Pbx3	7.17792e-08	PBX
heart	MA0099.2 JUN::FOS	1	Jun	1.64811e-06	JUN
adipose	MA0003.2 TFAP2A	1	AP-2alpha	2.97784e-08	AP2A
lung	MA0043.1 HLF	1	NELFe	0.122693	LF
liver	MA0595.1 SREBF1	1	SREBP1	5.02803e-06	SREB
colon	MA0119.1 TLX1::NFIC	1	HNF4A	0.114643	NF
kidney	MA0143.3 Sox2	1	FoxA1	0.105383	OX
colon	MA0137.3 STAT1	1	STAT1	0.00146324	STAT1
testes	MA0154.2 EBF1	1	EBF	0.978909	EBF
testes	MA0510.1 RFX5	1	Nrf1	0.0705693	RF
foreskin	MA0473.1 ELF1	1	ELF1	0.050456	ELF1
kidney	MA0467.1 Crx	1	RXRA	1.91337e-05	RX
hLF	MA0463.1 Bcl6	1	BCL3	5.15485e-05	BCL
colon	MA0489.1 JUN (var.2)	1	Jun	1.13242e-06	JUN
colon	MA0520.1 Stat6	1	STAT1	0.00146324	STAT
adipose	MA0524.1 TFAP2C	1	AP-2alpha	2.97784e-08	AP2
placenta	MA0108.2 TBP	1	CEBPA	0.811035	BP
breast	MA0057.1 MZF1_5-13	1	BAF155	3.00025e-13	F15
heart	MA0505.1 Nr5a2	1	Nrf1	0.00614561	NR
prostate	MA0077.1 SOX9	1	FoxA1	0.000113169	OX
ovary	MA0084.1 SRY	1	SREBP1	0.000317312	SR
lymphNode	MA0124.1 NKX3-1	1	Pbx3	3.72225e-07	X3
lung	MA0497.1 MEF2C	1	MED12	0.033002	ME
placenta	MA0109.1 Hltf	1	BATF	0.111429	TF
thyroid	MA0514.1 Sox3	1	FoxA1	0.214143	OX
adrenal	MA0142.1 Pou5f1::Sox2	1	POU2F2	3.35477e-21	POU
lymphNode	MA0098.2 Ets1	1	ETS1	1.97535e-13	ETS1
prostate	MA0075.1 Prrx2	1	RXRA	8.84124e-09	RX
colon	MA0113.2 NR3C1	1	Nrf1	0.0186098	NR
lung	MA0091.1 TAL1::TCF3	1	CTCF	2.59694e-05	TCF
testes	MA0068.1 Pax4	1	PAX5-C20	0.946541	PAX
placenta	MA0160.1 NR4A2	1	Nrf1	0.265954	NR
hLF	MA0496.1 MAFK	1	SMAD2/3	0.00192922	MA
colon	MA0028.1 ELK1	1	NELFe	0.360514	EL
lung	MA0031.1 FOXD1	1	FoxA1	0.00140364	FOX
thyroid	MA0009.1 T	1	2004-10-01	5.09685e-06	T
placenta	MA0493.1 Klf1	1	ELF1	0.0492273	LF1
lung	MA0062.2 GABPA	1	GABP	0.000220301	GABP
kidney	MA0107.1 RELA	1	SREBP1	0.0777481	RE
foreskin	MA0116.1 Zfp423	1	CTCF	3.30588e-05	F
lung	MA0030.1 FOXF2	1	FoxA1	0.00140364	FOX
skeltalMuscle	MA0154.2 EBF1	1	EBF	1.01931e-06	EBF
hLF	MA0515.1 Sox6	1	FoxA1	0.754615	OX
lymphNode	MA0138.2 REST	1	STAT1	0.000110202	ST
brain	MA0143.3 Sox2	1	FoxA1	0.889221	OX
thyroid	MA0468.1 DUX4	1	SMAD2/3	4.61386e-18	D
testes	MA0109.1 Hltf	1	BATF	0.978628	TF
skeltalMuscle	MA0597.1 THAP1	1	ERalpha	0.00266969	HA
testes	MA0149.1 EWSR1-FLI1	1	FLI1	0.806061	FLI1
placenta	MA0132.1 Pdx1	1	CDX2	0.608589	DX
skeltalMuscle	MA0504.1 NR2C2	1	Nrf1	0.001577	NR
lymphNode	MA0142.1 Pou5f1::Sox2	1	POU2F2	5.99587e-12	POU
testes	MA0481.1 FOXP1	1	FOXP2	0.889871	FOXP
placenta	MA0116.1 Zfp423	1	CTCF	0.4277	F
adrenal	MA0124.1 NKX3-1	1	Pbx3	3.4811e-11	X3
lymphNode	MA0102.3 CEBPA	1	CEBPA	0.00143356	CEBPA
thyroid	MA0477.1 FOSL1	1	FOSL2	1.39416e-21	FOSL
liver	MA0498.1 Meis1	1	MED12	1.65582e-06	ME
prostate	MA0108.2 TBP	1	CEBPA	0.000375352	BP
thyroid	MA0067.1 Pax2	1	PAX5-C20	3.54437e-20	PAX
brain	MA0148.3 FOXA1	1	FoxA1	0.889221	FOXA1
brain	MA0032.1 FOXC1	1	FoxA1	0.889221	FOX
colon	MA0025.1 NFIL3	1	HNF4A	0.114643	NF
lymphNode	MA0474.1 Erg	1	ERG	8.2416e-08	ERG
heart	MA0075.1 Prrx2	1	RXRA	0.501163	RX
testes	MA0147.2 Myc	1	Myc	0.106408	MYC
whiteBloodCell	MA0483.1 Gfi1b	1	TFIIIC-110	0.000906189	FI
liver	MA0075.1 Prrx2	1	RXRA	6.62932e-21	RX
lung	MA0522.1 Tcf3	1	CTCF	2.59694e-05	TCF
whiteBloodCell	MA0146.2 Zfx	1	E2F4	8.21693e-06	F
hLF	MA0006.1 Arnt::Ahr	1	AR	0.211964	AR
placenta	MA0469.1 E2F3	1	E2F4	0.051335	E2F
breast	MA0111.1 Spz1	1	SP1	4.65509e-11	SP
testes	MA0112.2 ESR1	1	SREBP1	0.548719	SR
liver	MA0504.1 NR2C2	1	Nrf1	0.000473393	NR
heart	MA0141.2 Esrrb	1	SREBP1	0.375363	SR
whiteBloodCell	MA0475.1 FLI1	1	FLI1	0.249268	FLI1
colon	MA0069.1 Pax6	1	PAX5-C20	8.77238e-07	PAX
testes	MA0516.1 SP2	1	SP1	0.883954	SP
prostate	MA0493.1 Klf1	1	ELF1	4.11518e-05	LF1
testes	MA0042.1 FOXI1	1	FoxA1	0.52516	FOX
thyroid	MA0486.1 HSF1	1	HSF1	1.06592e-09	HSF1
whiteBloodCell	MA0258.2 ESR2	1	SREBP1	0.0220845	SR
lymphNode	MA0048.1 NHLH1	1	BHLHE40	0.863831	HLH
hLF	MA0498.1 Meis1	1	MED12	0.000482206	ME
liver	MA0476.1 FOS	1	Fos	0.0983425	FOS
ovary	MA0442.1 SOX10	1	FoxA1	0.262392	OX
whiteBloodCell	MA0467.1 Crx	1	RXRA	0.00470914	RX
kidney	MA0047.2 Foxa2	1	FOXA2	0.801634	FOXA2
whiteBloodCell	MA0473.1 ELF1	1	ELF1	7.66047e-05	ELF1
kidney	MA0125.1 Nobox	1	FoxA1	0.105383	OX
lymphNode	MA0526.1 USF2	1	USF-1	2.26413e-07	USF
prostate	MA0059.1 MYC::MAX	1	Myc	3.01316e-14	MYC
whiteBloodCell	MA0124.1 NKX3-1	1	Pbx3	7.75562e-09	X3
kidney	MA0148.3 FOXA1	1	FoxA1	0.105383	FOXA1
whiteBloodCell	MA0474.1 Erg	1	ERG	1.01448e-07	ERG
kidney	MA0041.1 Foxd3	1	FoxA1	0.105383	FOX
adipose	MA0491.1 JUND	1	JunD	0.000248058	JUND
hLF	MA0098.2 Ets1	1	ETS1	3.62285e-05	ETS1
liver	MA0108.2 TBP	1	CEBPA	1.93933e-17	BP
thyroid	MA0029.1 Mecom	1	MED12	2.80645e-15	ME
hLF	MA0491.1 JUND	1	JunD	8.82455e-05	JUND
hLF	MA0600.1 RFX2	1	Nrf1	0.0021915	RF
brain	MA0019.1 Ddit3::Cebpa	1	CEBPA	0.710364	CEBPA
prostate	MA0119.1 TLX1::NFIC	1	HNF4A	0.130112	NF
testes	MA0151.1 ARID3A	1	AR	0.53441	AR
breast	MA0114.2 HNF4A	1	HNF4A	0.266147	HNF4A
liver	MA0138.2 REST	1	STAT1	1.74068e-09	ST
ovary	MA0144.2 STAT3	1	STAT1	8.89223e-07	STAT
lymphNode	MA0463.1 Bcl6	1	BCL3	9.49108e-06	BCL
hLF	MA0521.1 Tcf12	1	TCF12	6.59866e-07	TCF12
heart	MA0527.1 ZBTB33	1	ZBTB33	0.871743	ZBTB33
ovary	MA0095.2 YY1	1	YY1	2.45546e-05	YY1
liver	MA0069.1 Pax6	1	PAX5-C20	8.02866e-07	PAX
colon	MA0072.1 RORA_2	1	Rad21	0.00252778	RA
whiteBloodCell	MA0018.2 CREB1	1	SREBP1	0.0220845	REB
testes	MA0136.1 ELF5	1	NELFe	0.9758	ELF
lung	MA0524.1 TFAP2C	1	AP-2alpha	0.000235763	AP2
placenta	MA0483.1 Gfi1b	1	TFIIIC-110	0.107769	FI
whiteBloodCell	MA0149.1 EWSR1-FLI1	1	FLI1	0.249268	FLI1
ovary	MA0526.1 USF2	1	USF-1	2.83024e-08	USF
foreskin	MA0471.1 E2F6	1	E2F6	4.99787e-07	E2F6
skeltalMuscle	MA0508.1 PRDM1	1	ERG	7.74512e-09	R
lymphNode	MA0470.1 E2F4	1	E2F4	0.00284998	E2F4
heart	MA0522.1 Tcf3	1	CTCF	0.00312111	TCF
hLF	MA0102.3 CEBPA	1	CEBPA	0.264545	CEBPA
adrenal	MA0133.1 BRCA1	1	b-catenin	0.573116	CA
placenta	MA0052.2 MEF2A	1	MED12	0.00416175	ME
liver	MA0472.1 EGR2	1	Egr-1	0.181373	EGR
ovary	MA0518.1 Stat4	1	STAT1	8.89223e-07	STAT
prostate	MA0038.1 Gfi1	1	TFIIIC-110	1.52931e-10	FI
skeltalMuscle	MA0482.1 Gata4	1	GATA6	0.0118014	GATA
whiteBloodCell	MA0072.1 RORA_2	1	Rad21	8.02504e-06	RA
breast	MA0098.2 Ets1	1	ETS1	4.55114e-10	ETS1
prostate	MA0515.1 Sox6	1	FoxA1	0.000113169	OX
brain	MA0502.1 NFYB	1	NF-YB	0.00977408	NFYB
colon	MA0060.2 NFYA	1	NF-YA	0.0487373	NFYA
lung	MA0017.1 NR2F1	1	HA-E2F1	8.54253e-09	2F1
testes	MA0146.2 Zfx	1	E2F4	0.081031	F
heart	MA0059.1 MYC::MAX	1	Myc	7.24603e-05	MYC
breast	MA0493.1 Klf1	1	ELF1	0.000368692	LF1
breast	MA0032.1 FOXC1	1	FoxA1	3.39106e-05	FOX
whiteBloodCell	MA0130.1 ZNF354C	1	ZNF263	1.2408e-06	ZNF
colon	MA0133.1 BRCA1	1	b-catenin	0.0490226	CA
skeltalMuscle	MA0058.2 MAX	1	Max	1.32894e-13	MAX
thyroid	MA0598.1 EHF	1	ERG	3.75819e-23	E
adrenal	MA0066.1 PPARG	1	PPARg	0.156531	PPARG
lymphNode	MA0476.1 FOS	1	Fos	0.000206979	FOS
colon	MA0105.3 NFKB1	1	NFKB	7.85146e-11	NFKB
lung	MA0024.2 E2F1	1	HA-E2F1	8.54253e-09	E2F1
placenta	MA0499.1 Myod1	1	Myc	2.19447e-05	MY
adipose	MA0472.1 EGR2	1	Egr-1	0.010879	EGR
hLF	MA0093.2 USF1	1	USF-1	0.00996677	USF1
heart	MA0030.1 FOXF2	1	FoxA1	0.0319479	FOX
breast	MA0099.2 JUN::FOS	1	Jun	1.208e-11	JUN
ovary	MA0042.1 FOXI1	1	FoxA1	0.262392	FOX
testes	MA0469.1 E2F3	1	E2F4	0.081031	E2F
placenta	MA0077.1 SOX9	1	FoxA1	0.868828	OX
breast	MA0105.3 NFKB1	1	NFKB	1.52978e-10	NFKB
placenta	MA0017.1 NR2F1	1	HA-E2F1	6.13393e-05	2F1
whiteBloodCell	MA0029.1 Mecom	1	MED12	0.00370314	ME
colon	MA0156.1 FEV	1	NELFe	0.360514	FE
skeltalMuscle	MA0485.1 Hoxc9	1	FoxA1	0.0150791	OX
skeltalMuscle	MA0041.1 Foxd3	1	FoxA1	0.0150791	FOX
whiteBloodCell	MA0071.1 RORA_1	1	Rad21	8.02504e-06	RA
foreskin	MA0150.2 Nfe2l2	1	NF-E2	0.183073	NFE2
colon	MA0466.1 CEBPB	1	CEBPB	0.00179256	CEBPB
heart	MA0497.1 MEF2C	1	MED12	0.0144043	ME
breast	MA0119.1 TLX1::NFIC	1	HNF4A	0.266147	NF
colon	MA0596.1 SREBF2	1	SREBP1	0.00347999	SREB
lung	MA0505.1 Nr5a2	1	Nrf1	0.29744	NR
lymphNode	MA0147.2 Myc	1	Myc	1.28602e-09	MYC
breast	MA0474.1 Erg	1	ERG	2.30788e-11	ERG
whiteBloodCell	MA0063.1 Nkx2-5	1	CDX2	0.313552	X2
hLF	MA0490.1 JUNB	1	Jun	0.00392755	JUN
lung	MA0111.1 Spz1	1	SP1	4.59352e-09	SP
foreskin	MA0125.1 Nobox	1	FoxA1	0.240321	OX
breast	MA0130.1 ZNF354C	1	ZNF263	5.04374e-13	ZNF
brain	MA0518.1 Stat4	1	STAT1	0.00116331	STAT
placenta	MA0162.2 EGR1	1	Egr-1	0.375322	EGR1
colon	MA0135.1 Lhx3	1	BHLHE40	0.832606	LH
adrenal	MA0465.1 CDX2	1	CDX2	0.0703663	CDX2
heart	MA0596.1 SREBF2	1	SREBP1	0.375363	SREB
brain	MA0144.2 STAT3	1	STAT1	0.00116331	STAT
whiteBloodCell	MA0485.1 Hoxc9	1	FoxA1	0.197154	OX
testes	MA0069.1 Pax6	1	PAX5-C20	0.946541	PAX
heart	MA0466.1 CEBPB	1	CEBPB	0.0412538	CEBPB
lymphNode	MA0507.1 POU2F2	1	POU2F2	5.99587e-12	POU2F2
ovary	MA0124.1 NKX3-1	1	Pbx3	0.000194655	X3
lung	MA0116.1 Zfp423	1	CTCF	2.59694e-05	F
placenta	MA0139.1 CTCF	1	CTCF	0.4277	CTCF
placenta	MA0507.1 POU2F2	1	POU2F2	0.110524	POU2F2
placenta	MA0157.1 FOXO3	1	FoxA1	0.868828	FOX
testes	MA0138.2 REST	1	STAT1	0.982006	ST
ovary	MA0104.3 Mycn	1	Myc	3.99536e-12	MYC
lymphNode	MA0071.1 RORA_1	1	Rad21	5.83949e-07	RA
thyroid	MA0007.2 AR	1	AR	1.54156e-06	AR
breast	MA0029.1 Mecom	1	MED12	3.72668e-07	ME
kidney	MA0036.2 GATA2	1	GATA2	0.22525	GATA2
breast	MA0526.1 USF2	1	USF-1	4.4557e-06	USF
brain	MA0136.1 ELF5	1	NELFe	0.0518207	ELF
adrenal	MA0089.1 NFE2L1::MafG	1	NF-E2	0.144463	NFE2
adipose	MA0107.1 RELA	1	SREBP1	0.446809	RE
colon	MA0465.1 CDX2	1	CDX2	0.0723709	CDX2
adipose	MA0029.1 Mecom	1	MED12	4.90592e-06	ME
brain	MA0007.2 AR	1	AR	0.127083	AR
testes	MA0108.2 TBP	1	CEBPA	0.965291	BP
prostate	MA0528.1 ZNF263	1	ZNF263	8.59646e-12	ZNF263
hLF	MA0025.1 NFIL3	1	HNF4A	0.164181	NF
lymphNode	MA0593.1 FOXP2	1	FOXP2	0.60457	FOXP2
hLF	MA0119.1 TLX1::NFIC	1	HNF4A	0.164181	NF
brain	MA0153.1 HNF1B	1	HNF4A	0.375359	HNF
hLF	MA0073.1 RREB1	1	SREBP1	0.439909	REB
heart	MA0071.1 RORA_1	1	Rad21	0.143152	RA
thyroid	MA0461.1 Atoh1	1	STAT1	2.98265e-22	AT
adrenal	MA0078.1 Sox17	1	FoxA1	0.0433197	OX
whiteBloodCell	MA0468.1 DUX4	1	SMAD2/3	0.00497327	D
testes	MA0157.1 FOXO3	1	FoxA1	0.52516	FOX
heart	MA0507.1 POU2F2	1	POU2F2	0.0054815	POU2F2
whiteBloodCell	MA0132.1 Pdx1	1	CDX2	0.313552	DX
hLF	MA0157.1 FOXO3	1	FoxA1	0.754615	FOX
adipose	MA0154.2 EBF1	1	EBF	2.06242e-08	EBF
whiteBloodCell	MA0100.2 Myb	1	Myc	1.31172e-10	MY
foreskin	MA0517.1 STAT2::STAT1	1	STAT1	1.05411e-10	STAT1
whiteBloodCell	MA0466.1 CEBPB	1	CEBPB	6.04964e-07	CEBPB
ovary	MA0467.1 Crx	1	RXRA	0.031225	RX
thyroid	MA0083.2 SRF	1	SRF	0.237148	SRF
kidney	MA0501.1 NFE2::MAF	1	NF-E2	0.988092	NFE2
liver	MA0042.1 FOXI1	1	FoxA1	2.69876e-07	FOX
kidney	MA0511.1 RUNX2	1	RUNX	0.707266	RUNX
liver	MA0516.1 SP2	1	SP1	5.83592e-05	SP
placenta	MA0006.1 Arnt::Ahr	1	AR	0.232086	AR
adipose	MA0133.1 BRCA1	1	b-catenin	0.427744	CA
lung	MA0475.1 FLI1	1	FLI1	0.442782	FLI1
kidney	MA0522.1 Tcf3	1	CTCF	0.0410782	TCF
brain	MA0047.2 Foxa2	1	FOXA2	0.903912	FOXA2
hLF	MA0512.1 Rxra	1	RXRA	0.870774	RXRA
testes	MA0075.1 Prrx2	1	RXRA	0.991792	RX
prostate	MA0065.2 PPARG::RXRA	1	PPARg	0.449109	PPARG
liver	MA0147.2 Myc	1	Myc	3.03065e-07	MYC
kidney	MA0067.1 Pax2	1	PAX5-C20	2.37483e-05	PAX
colon	MA0077.1 SOX9	1	FoxA1	0.0310843	OX
skeltalMuscle	MA0259.1 HIF1A::ARNT	1	AR	0.0005642	AR
hLF	MA0143.3 Sox2	1	FoxA1	0.754615	OX
hLF	MA0115.1 NR1H2::RXRA	1	RXRA	0.870774	RXRA
ovary	MA0047.2 Foxa2	1	FOXA2	0.884887	FOXA2
lung	MA0098.2 Ets1	1	ETS1	0.00626647	ETS1
foreskin	MA0478.1 FOSL2	1	FOSL2	2.4436e-06	FOSL2
heart	MA0072.1 RORA_2	1	Rad21	0.143152	RA
ovary	MA0473.1 ELF1	1	ELF1	6.20113e-07	ELF1
prostate	MA0072.1 RORA_2	1	Rad21	0.00079903	RA
whiteBloodCell	MA0027.1 En1	1	b-catenin	0.800026	EN
adrenal	MA0084.1 SRY	1	SREBP1	0.00251328	SR
heart	MA0029.1 Mecom	1	MED12	0.0144043	ME
liver	MA0481.1 FOXP1	1	FOXP2	0.000113068	FOXP
brain	MA0521.1 Tcf12	1	TCF12	3.55336e-08	TCF12
prostate	MA0500.1 Myog	1	Myc	3.01316e-14	MY
adipose	MA0462.1 BATF::JUN	1	BATF	9.50748e-06	BATF
thyroid	MA0504.1 NR2C2	1	Nrf1	1.33769e-09	NR
placenta	MA0525.1 TP63	1	p63	0.208994	P63
liver	MA0149.1 EWSR1-FLI1	1	FLI1	0.672245	FLI1
brain	MA0598.1 EHF	1	ERG	2.59973e-07	E
liver	MA0521.1 Tcf12	1	TCF12	0.000815108	TCF12
heart	MA0164.1 Nr2e3	1	Nrf1	0.00614561	NR
adipose	MA0161.1 NFIC	1	HNF4A	0.464974	NF
liver	MA0109.1 Hltf	1	BATF	0.0258133	TF
skeltalMuscle	MA0501.1 NFE2::MAF	1	NF-E2	0.245824	NFE2
adrenal	MA0109.1 Hltf	1	BATF	3.76921e-12	TF
adrenal	MA0037.2 GATA3	1	GATA6	0.193886	GATA
hLF	MA0507.1 POU2F2	1	POU2F2	8.10955e-05	POU2F2
thyroid	MA0480.1 Foxo1	1	FoxA1	0.214143	FOX
liver	MA0041.1 Foxd3	1	FoxA1	2.69876e-07	FOX
adrenal	MA0007.2 AR	1	AR	0.000341112	AR
colon	MA0084.1 SRY	1	SREBP1	0.00347999	SR
liver	MA0137.3 STAT1	1	STAT1	1.74068e-09	STAT1
skeltalMuscle	MA0039.2 Klf4	1	NELFe	0.181622	LF
lung	MA0113.2 NR3C1	1	Nrf1	0.29744	NR
skeltalMuscle	MA0512.1 Rxra	1	RXRA	0.00145578	RXRA
ovary	MA0503.1 Nkx2-5 (var.2)	1	CDX2	0.19259	X2
thyroid	MA0089.1 NFE2L1::MafG	1	NF-E2	0.0513268	NFE2
liver	MA0068.1 Pax4	1	PAX5-C20	8.02866e-07	PAX
adipose	MA0077.1 SOX9	1	FoxA1	0.0544943	OX
liver	MA0116.1 Zfp423	1	CTCF	0.122225	F
liver	MA0040.1 Foxq1	1	FoxA1	2.69876e-07	FOX
brain	MA0115.1 NR1H2::RXRA	1	RXRA	0.149675	RXRA
adipose	MA0078.1 Sox17	1	FoxA1	0.0544943	OX
liver	MA0074.1 RXRA::VDR	1	RXRA	6.62932e-21	RXRA
lymphNode	MA0103.2 ZEB1	1	CEBPA	0.00143356	EB
lymphNode	MA0025.1 NFIL3	1	HNF4A	0.258115	NF
ovary	MA0495.1 MAFF	1	SMAD2/3	0.000442412	MA
kidney	MA0161.1 NFIC	1	HNF4A	0.267966	NF
colon	MA0523.1 TCF7L2	1	TCF7L2	9.40304e-10	TCF7L2
ovary	MA0066.1 PPARG	1	PPARg	0.570444	PPARG
brain	MA0465.1 CDX2	1	CDX2	0.719352	CDX2
adrenal	MA0040.1 Foxq1	1	FoxA1	0.0433197	FOX
heart	MA0105.3 NFKB1	1	NFKB	9.94303e-06	NFKB
prostate	MA0112.2 ESR1	1	SREBP1	3.47939e-06	SR
heart	MA0113.2 NR3C1	1	Nrf1	0.00614561	NR
prostate	MA0122.1 Nkx3-2	1	Pbx3	1.21736e-09	X3
colon	MA0501.1 NFE2::MAF	1	NF-E2	0.863524	NFE2
placenta	MA0099.2 JUN::FOS	1	Jun	0.000220251	JUN
prostate	MA0046.1 HNF1A	1	HNF4A	0.130112	HNF
testes	MA0517.1 STAT2::STAT1	1	STAT1	0.982006	STAT1
heart	MA0145.2 Tcfcp2l1	1	CTCF	0.00312111	TCF
lymphNode	MA0014.2 PAX5	1	PAX5-C20	4.13003e-14	PAX5
thyroid	MA0040.1 Foxq1	1	FoxA1	0.214143	FOX
foreskin	MA0114.2 HNF4A	1	HNF4A	0.363694	HNF4A
testes	MA0595.1 SREBF1	1	SREBP1	0.548719	SREB
liver	MA0153.1 HNF1B	1	HNF4A	8.63173e-05	HNF
hLF	MA0136.1 ELF5	1	NELFe	0.0509769	ELF
skeltalMuscle	MA0106.2 TP53	1	2004-10-01	0.36827	T
kidney	MA0140.2 TAL1::GATA1	1	GATA1	0.343925	GATA1
placenta	MA0591.1 Bach1::Mafk	1	BACH1	0.976326	BACH1
whiteBloodCell	MA0525.1 TP63	1	p63	0.0606812	P63
foreskin	MA0477.1 FOSL1	1	FOSL2	2.4436e-06	FOSL
thyroid	MA0500.1 Myog	1	Myc	3.18805e-32	MY
prostate	MA0041.1 Foxd3	1	FoxA1	0.000113169	FOX
ovary	MA0029.1 Mecom	1	MED12	6.35383e-07	ME
lung	MA0029.1 Mecom	1	MED12	0.033002	ME
thyroid	MA0493.1 Klf1	1	ELF1	1.30363e-10	LF1
lung	MA0526.1 USF2	1	USF-1	0.000155377	USF
colon	MA0522.1 Tcf3	1	CTCF	0.000551932	TCF
adipose	MA0056.1 MZF1_1-4	1	Nrf1	0.0327367	F1
adrenal	MA0100.2 Myb	1	Myc	1.12995e-11	MY
liver	MA0091.1 TAL1::TCF3	1	CTCF	0.122225	TCF
hLF	MA0156.1 FEV	1	NELFe	0.0509769	FE
thyroid	MA0523.1 TCF7L2	1	TCF7L2	7.44448e-41	TCF7L2
testes	MA0059.1 MYC::MAX	1	Myc	0.106408	MYC
skeltalMuscle	MA0477.1 FOSL1	1	FOSL2	2.09545e-09	FOSL
colon	MA0509.1 Rfx1	1	Nrf1	0.0186098	RF
placenta	MA0468.1 DUX4	1	SMAD2/3	0.106651	D
testes	MA0066.1 PPARG	1	PPARg	0.645925	PPARG
testes	MA0524.1 TFAP2C	1	AP-2alpha	0.905952	AP2
ovary	MA0074.1 RXRA::VDR	1	RXRA	0.031225	RXRA
breast	MA0117.1 Mafb	1	SMAD2/3	5.35134e-05	MA
brain	MA0156.1 FEV	1	NELFe	0.0518207	FE
colon	MA0083.2 SRF	1	SRF	0.812559	SRF
ovary	MA0525.1 TP63	1	p63	0.11053	P63
heart	MA0600.1 RFX2	1	Nrf1	0.00614561	RF
prostate	MA0155.1 INSM1	1	SMAD2/3	3.31619e-14	SM
adrenal	MA0496.1 MAFK	1	SMAD2/3	0.00015913	MA
foreskin	MA0088.1 znf143	1	ZNF263	0.00013136	ZNF
liver	MA0518.1 Stat4	1	STAT1	1.74068e-09	STAT
prostate	MA0078.1 Sox17	1	FoxA1	0.000113169	OX
prostate	MA0070.1 PBX1	1	Pbx3	1.21736e-09	PBX
adrenal	MA0104.3 Mycn	1	Myc	1.12995e-11	MYC
adipose	MA0111.1 Spz1	1	SP1	4.36818e-07	SP
kidney	MA0526.1 USF2	1	USF-1	2.12776e-05	USF
lymphNode	MA0480.1 Foxo1	1	FoxA1	0.57205	FOX
thyroid	MA0112.2 ESR1	1	SREBP1	9.32752e-11	SR
thyroid	MA0074.1 RXRA::VDR	1	RXRA	1.73195e-13	RXRA
lymphNode	MA0141.2 Esrrb	1	SREBP1	0.0960662	SR
hLF	MA0113.2 NR3C1	1	Nrf1	0.0021915	NR
thyroid	MA0046.1 HNF1A	1	HNF4A	0.0544248	HNF
whiteBloodCell	MA0599.1 KLF5	1	NELFe	0.0420944	LF
placenta	MA0594.1 Hoxa9	1	FoxA1	0.868828	OXA
thyroid	MA0154.2 EBF1	1	EBF	1.4653e-13	EBF
thyroid	MA0114.2 HNF4A	1	HNF4A	0.0544248	HNF4A
adrenal	MA0497.1 MEF2C	1	MED12	1.19752e-05	ME
whiteBloodCell	MA0009.1 T	1	2004-10-01	0.086959	T
adipose	MA0142.1 Pou5f1::Sox2	1	POU2F2	8.70298e-07	POU
adipose	MA0164.1 Nr2e3	1	Nrf1	0.0327367	NR
ovary	MA0051.1 IRF2	1	IRF4	4.44635e-05	IRF
lymphNode	MA0067.1 Pax2	1	PAX5-C20	4.13003e-14	PAX
whiteBloodCell	MA0489.1 JUN (var.2)	1	Jun	7.23421e-13	JUN
hLF	MA0109.1 Hltf	1	BATF	0.000401271	TF
foreskin	MA0461.1 Atoh1	1	STAT1	1.05411e-10	AT
ovary	MA0505.1 Nr5a2	1	Nrf1	0.00120585	NR
whiteBloodCell	MA0098.2 Ets1	1	ETS1	1.26142e-16	ETS1
thyroid	MA0080.3 Spi1	1	SPI1	0.000665132	SPI1
breast	MA0066.1 PPARG	1	PPARg	3.42321e-18	PPARG
colon	MA0524.1 TFAP2C	1	AP-2alpha	0.00189737	AP2
testes	MA0051.1 IRF2	1	IRF4	0.788588	IRF
testes	MA0143.3 Sox2	1	FoxA1	0.52516	OX
testes	MA0466.1 CEBPB	1	CEBPB	0.92447	CEBPB
prostate	MA0508.1 PRDM1	1	ERG	8.08889e-26	R
liver	MA0028.1 ELK1	1	NELFe	0.526582	EL
foreskin	MA0084.1 SRY	1	SREBP1	0.665738	SR
breast	MA0465.1 CDX2	1	CDX2	0.18445	CDX2
adrenal	MA0152.1 NFATC2	1	CTCF	8.14814e-07	TC
brain	MA0480.1 Foxo1	1	FoxA1	0.889221	FOX
ovary	MA0519.1 Stat5a::Stat5b	1	STAT1	8.89223e-07	STAT
skeltalMuscle	MA0050.2 IRF1	1	IRF4	0.000172998	IRF
heart	MA0599.1 KLF5	1	NELFe	0.870961	LF
ovary	MA0080.3 Spi1	1	SPI1	0.0254936	SPI1
thyroid	MA0155.1 INSM1	1	SMAD2/3	4.61386e-18	SM
brain	MA0472.1 EGR2	1	Egr-1	0.0120478	EGR
ovary	MA0164.1 Nr2e3	1	Nrf1	0.00120585	NR
lymphNode	MA0482.1 Gata4	1	GATA6	0.280388	GATA
liver	MA0027.1 En1	1	b-catenin	0.645082	EN
adrenal	MA0473.1 ELF1	1	ELF1	8.47627e-05	ELF1
lung	MA0100.2 Myb	1	Myc	2.87873e-07	MY
hLF	MA0080.3 Spi1	1	SPI1	0.147937	SPI1
prostate	MA0101.1 REL	1	SREBP1	3.47939e-06	RE
testes	MA0114.2 HNF4A	1	HNF4A	0.365972	HNF4A
thyroid	MA0093.2 USF1	1	USF-1	6.506e-21	USF1
lung	MA0133.1 BRCA1	1	b-catenin	0.900135	CA
brain	MA0030.1 FOXF2	1	FoxA1	0.889221	FOX
prostate	MA0117.1 Mafb	1	SMAD2/3	3.31619e-14	MA
hLF	MA0051.1 IRF2	1	IRF4	0.106762	IRF
whiteBloodCell	MA0119.1 TLX1::NFIC	1	HNF4A	0.768929	NF
adipose	MA0067.1 Pax2	1	PAX5-C20	6.22545e-07	PAX
prostate	MA0507.1 POU2F2	1	POU2F2	7.05166e-17	POU2F2
adipose	MA0062.2 GABPA	1	GABP	0.000862424	GABP
ovary	MA0037.2 GATA3	1	GATA6	0.43943	GATA
thyroid	MA0019.1 Ddit3::Cebpa	1	CEBPA	8.68752e-08	CEBPA
colon	MA0158.1 HOXA5	1	FoxA1	0.0310843	OXA
placenta	MA0072.1 RORA_2	1	Rad21	0.473944	RA
kidney	MA0072.1 RORA_2	1	Rad21	0.291617	RA
whiteBloodCell	MA0108.2 TBP	1	CEBPA	0.0154121	BP
placenta	MA0130.1 ZNF354C	1	ZNF263	0.000114913	ZNF
whiteBloodCell	MA0117.1 Mafb	1	SMAD2/3	0.00497327	MA
thyroid	MA0521.1 Tcf12	1	TCF12	1.71742e-20	TCF12
whiteBloodCell	MA0105.3 NFKB1	1	NFKB	2.36637e-22	NFKB
foreskin	MA0091.1 TAL1::TCF3	1	CTCF	3.30588e-05	TCF
thyroid	MA0497.1 MEF2C	1	MED12	2.80645e-15	ME
testes	MA0152.1 NFATC2	1	CTCF	0.263277	TC
brain	MA0519.1 Stat5a::Stat5b	1	STAT1	0.00116331	STAT
ovary	MA0099.2 JUN::FOS	1	Jun	1.20849e-08	JUN
kidney	MA0147.2 Myc	1	Myc	3.92253e-12	MYC
skeltalMuscle	MA0511.1 RUNX2	1	RUNX	0.358984	RUNX
liver	MA0007.2 AR	1	AR	2.77241e-06	AR
heart	MA0520.1 Stat6	1	STAT1	8.52451e-06	STAT
skeltalMuscle	MA0476.1 FOS	1	Fos	9.09276e-06	FOS
colon	MA0111.1 Spz1	1	SP1	6.24649e-10	SP
ovary	MA0103.2 ZEB1	1	CEBPA	0.374238	EB
skeltalMuscle	MA0495.1 MAFF	1	SMAD2/3	0.00234752	MA
skeltalMuscle	MA0509.1 Rfx1	1	Nrf1	0.001577	RF
brain	MA0151.1 ARID3A	1	AR	0.127083	AR
lymphNode	MA0119.1 TLX1::NFIC	1	HNF4A	0.258115	NF
whiteBloodCell	MA0024.2 E2F1	1	HA-E2F1	6.09949e-06	E2F1
foreskin	MA0083.2 SRF	1	SRF	0.522681	SRF
colon	MA0032.1 FOXC1	1	FoxA1	0.0310843	FOX
adipose	MA0019.1 Ddit3::Cebpa	1	CEBPA	1.37203e-09	CEBPA
thyroid	MA0600.1 RFX2	1	Nrf1	1.33769e-09	RF
lung	MA0592.1 ESRRA	1	ERRA	0.188782	RRA
breast	MA0471.1 E2F6	1	E2F6	1.56208e-13	E2F6
placenta	MA0117.1 Mafb	1	SMAD2/3	0.106651	MA
whiteBloodCell	MA0516.1 SP2	1	SP1	9.52809e-22	SP
lymphNode	MA0107.1 RELA	1	SREBP1	0.0960662	RE
skeltalMuscle	MA0076.2 ELK4	1	NELFe	0.181622	EL
brain	MA0591.1 Bach1::Mafk	1	BACH1	0.978407	BACH1
adrenal	MA0481.1 FOXP1	1	FOXP2	1.66411e-05	FOXP
kidney	MA0009.1 T	1	2004-10-01	0.00624941	T
adrenal	MA0125.1 Nobox	1	FoxA1	0.0433197	OX
colon	MA0124.1 NKX3-1	1	Pbx3	6.59367e-08	X3
heart	MA0524.1 TFAP2C	1	AP-2alpha	0.00477862	AP2
hLF	MA0528.1 ZNF263	1	ZNF263	0.00468979	ZNF263
foreskin	MA0482.1 Gata4	1	GATA6	0.224201	GATA
prostate	MA0124.1 NKX3-1	1	Pbx3	1.21736e-09	X3
thyroid	MA0520.1 Stat6	1	STAT1	2.98265e-22	STAT
skeltalMuscle	MA0461.1 Atoh1	1	STAT1	1.53494e-11	AT
placenta	MA0474.1 Erg	1	ERG	0.00227993	ERG
thyroid	MA0145.2 Tcfcp2l1	1	CTCF	1.25741e-07	TCF
adipose	MA0117.1 Mafb	1	SMAD2/3	0.0236155	MA
lung	MA0527.1 ZBTB33	1	ZBTB33	0.670541	ZBTB33
hLF	MA0594.1 Hoxa9	1	FoxA1	0.754615	OXA
lymphNode	MA0139.1 CTCF	1	CTCF	0.00270609	CTCF
kidney	MA0003.2 TFAP2A	1	AP-2alpha	7.10088e-06	AP2A
prostate	MA0095.2 YY1	1	YY1	6.55032e-14	YY1
liver	MA0483.1 Gfi1b	1	TFIIIC-110	0.00161559	FI
brain	MA0498.1 Meis1	1	MED12	4.6887e-05	ME
placenta	MA0156.1 FEV	1	NELFe	0.338011	FE
brain	MA0087.1 Sox5	1	FoxA1	0.889221	OX
breast	MA0258.2 ESR2	1	SREBP1	6.05604e-06	SR
colon	MA0125.1 Nobox	1	FoxA1	0.0310843	OX
whiteBloodCell	MA0498.1 Meis1	1	MED12	0.00370314	ME
hLF	MA0477.1 FOSL1	1	FOSL2	0.000385801	FOSL
lung	MA0089.1 NFE2L1::MafG	1	NF-E2	0.589686	NFE2
colon	MA0508.1 PRDM1	1	ERG	9.00612e-09	R
skeltalMuscle	MA0593.1 FOXP2	1	FOXP2	5.9632e-05	FOXP2
brain	MA0513.1 SMAD2::SMAD3::SMAD4	1	SMAD2/3	2.59651e-05	SMAD2
kidney	MA0027.1 En1	1	b-catenin	0.720175	EN
foreskin	MA0514.1 Sox3	1	FoxA1	0.240321	OX
whiteBloodCell	MA0107.1 RELA	1	SREBP1	0.0220845	RE
liver	MA0060.2 NFYA	1	NF-YA	0.349287	NFYA
prostate	MA0464.1 Bhlhe40	1	BHLHE40	0.00609869	BHLHE40
skeltalMuscle	MA0137.3 STAT1	1	STAT1	1.53494e-11	STAT1
skeltalMuscle	MA0515.1 Sox6	1	FoxA1	0.0150791	OX
adrenal	MA0594.1 Hoxa9	1	FoxA1	0.0433197	OXA
foreskin	MA0156.1 FEV	1	NELFe	0.0107573	FE
hLF	MA0072.1 RORA_2	1	Rad21	0.207109	RA
placenta	MA0475.1 FLI1	1	FLI1	0.214021	FLI1
skeltalMuscle	MA0489.1 JUN (var.2)	1	Jun	3.37964e-09	JUN
adrenal	MA0509.1 Rfx1	1	Nrf1	0.0391615	RF
adrenal	MA0030.1 FOXF2	1	FoxA1	0.0433197	FOX
testes	MA0106.2 TP53	1	2004-10-01	0.575396	T
hLF	MA0031.1 FOXD1	1	FoxA1	0.754615	FOX
brain	MA0473.1 ELF1	1	ELF1	4.30891e-07	ELF1
colon	MA0144.2 STAT3	1	STAT1	0.00146324	STAT
brain	MA0526.1 USF2	1	USF-1	0.00371962	USF
hLF	MA0048.1 NHLH1	1	BHLHE40	0.816586	HLH
skeltalMuscle	MA0125.1 Nobox	1	FoxA1	0.0150791	OX
foreskin	MA0047.2 Foxa2	1	FOXA2	0.916564	FOXA2
hLF	MA0066.1 PPARG	1	PPARg	0.0537978	PPARG
colon	MA0098.2 Ets1	1	ETS1	0.00021364	ETS1
foreskin	MA0133.1 BRCA1	1	b-catenin	0.399397	CA
liver	MA0596.1 SREBF2	1	SREBP1	5.02803e-06	SREB
placenta	MA0461.1 Atoh1	1	STAT1	0.0656409	AT
whiteBloodCell	MA0065.2 PPARG::RXRA	1	PPARg	0.17038	PPARG
adipose	MA0068.1 Pax4	1	PAX5-C20	6.22545e-07	PAX
liver	MA0132.1 Pdx1	1	CDX2	7.99953e-06	DX
kidney	MA0146.2 Zfx	1	E2F4	0.000149302	F
testes	MA0104.3 Mycn	1	Myc	0.106408	MYC
heart	MA0004.1 Arnt	1	AR	0.000605669	AR
thyroid	MA0512.1 Rxra	1	RXRA	1.73195e-13	RXRA
testes	MA0490.1 JUNB	1	Jun	0.402999	JUN
adrenal	MA0018.2 CREB1	1	SREBP1	0.00251328	REB
placenta	MA0073.1 RREB1	1	SREBP1	0.94516	REB
breast	MA0600.1 RFX2	1	Nrf1	0.000957813	RF
colon	MA0143.3 Sox2	1	FoxA1	0.0310843	OX
lymphNode	MA0501.1 NFE2::MAF	1	NF-E2	0.163896	NFE2
testes	MA0144.2 STAT3	1	STAT1	0.982006	STAT
foreskin	MA0503.1 Nkx2-5 (var.2)	1	CDX2	0.076771	X2
adrenal	MA0495.1 MAFF	1	SMAD2/3	0.00015913	MA
lung	MA0084.1 SRY	1	SREBP1	0.0275705	SR
ovary	MA0513.1 SMAD2::SMAD3::SMAD4	1	SMAD2/3	0.000442412	SMAD2
prostate	MA0115.1 NR1H2::RXRA	1	RXRA	8.84124e-09	RXRA
testes	MA0024.2 E2F1	1	HA-E2F1	0.0886558	E2F1
hLF	MA0442.1 SOX10	1	FoxA1	0.754615	OX
thyroid	MA0442.1 SOX10	1	FoxA1	0.214143	OX
lung	MA0050.2 IRF1	1	IRF4	5.54847e-07	IRF
testes	MA0475.1 FLI1	1	FLI1	0.806061	FLI1
adipose	MA0464.1 Bhlhe40	1	BHLHE40	0.0134453	BHLHE40
colon	MA0041.1 Foxd3	1	FoxA1	0.0310843	FOX
heart	MA0062.2 GABPA	1	GABP	0.00556744	GABP
heart	MA0009.1 T	1	2004-10-01	0.139956	T
brain	MA0105.3 NFKB1	1	NFKB	1.75243e-09	NFKB
skeltalMuscle	MA0139.1 CTCF	1	CTCF	4.12737e-05	CTCF
heart	MA0031.1 FOXD1	1	FoxA1	0.0319479	FOX
hLF	MA0084.1 SRY	1	SREBP1	0.439909	SR
adrenal	MA0143.3 Sox2	1	FoxA1	0.0433197	OX
liver	MA0592.1 ESRRA	1	ERRA	6.3677e-07	RRA
brain	MA0108.2 TBP	1	CEBPA	0.710364	BP
breast	MA0065.2 PPARG::RXRA	1	PPARg	3.42321e-18	PPARG
lung	MA0523.1 TCF7L2	1	TCF7L2	2.15733e-08	TCF7L2
lymphNode	MA0042.1 FOXI1	1	FoxA1	0.57205	FOX
skeltalMuscle	MA0520.1 Stat6	1	STAT1	1.53494e-11	STAT
heart	MA0511.1 RUNX2	1	RUNX	0.922743	RUNX
breast	MA0025.1 NFIL3	1	HNF4A	0.266147	NF
ovary	MA0075.1 Prrx2	1	RXRA	0.031225	RX
foreskin	MA0139.1 CTCF	1	CTCF	3.30588e-05	CTCF
hLF	MA0004.1 Arnt	1	AR	0.211964	AR
lung	MA0058.2 MAX	1	Max	2.33068e-10	MAX
kidney	MA0069.1 Pax6	1	PAX5-C20	2.37483e-05	PAX
foreskin	MA0485.1 Hoxc9	1	FoxA1	0.240321	OX
breast	MA0160.1 NR4A2	1	Nrf1	0.000957813	NR
whiteBloodCell	MA0068.1 Pax4	1	PAX5-C20	2.55047e-20	PAX
brain	MA0098.2 Ets1	1	ETS1	1.55318e-08	ETS1
skeltalMuscle	MA0042.1 FOXI1	1	FoxA1	0.0150791	FOX
colon	MA0029.1 Mecom	1	MED12	0.0402216	ME
hLF	MA0466.1 CEBPB	1	CEBPB	0.0329589	CEBPB
colon	MA0516.1 SP2	1	SP1	6.24649e-10	SP
prostate	MA0047.2 Foxa2	1	FOXA2	0.177721	FOXA2
breast	MA0081.1 SPIB	1	SPI1	0.0210963	SPI
skeltalMuscle	MA0048.1 NHLH1	1	BHLHE40	0.375905	HLH
thyroid	MA0138.2 REST	1	STAT1	2.98265e-22	ST
breast	MA0478.1 FOSL2	1	FOSL2	2.03837e-12	FOSL2
lung	MA0503.1 Nkx2-5 (var.2)	1	CDX2	0.000365743	X2
liver	MA0063.1 Nkx2-5	1	CDX2	7.99953e-06	X2
adipose	MA0517.1 STAT2::STAT1	1	STAT1	3.24443e-06	STAT1
hLF	MA0509.1 Rfx1	1	Nrf1	0.0021915	RF
skeltalMuscle	MA0142.1 Pou5f1::Sox2	1	POU2F2	5.97976e-05	POU
foreskin	MA0124.1 NKX3-1	1	Pbx3	0.00976055	X3
liver	MA0018.2 CREB1	1	SREBP1	5.02803e-06	REB
lung	MA0092.1 Hand1::Tcfe2a	1	CTCF	2.59694e-05	TCF
skeltalMuscle	MA0491.1 JUND	1	JunD	2.08353e-09	JUND
thyroid	MA0505.1 Nr5a2	1	Nrf1	1.33769e-09	NR
heart	MA0035.3 Gata1	1	GATA1	0.329803	GATA1
liver	MA0148.3 FOXA1	1	FoxA1	2.69876e-07	FOXA1
liver	MA0131.1 HINFP	1	b-catenin	0.645082	IN
adipose	MA0115.1 NR1H2::RXRA	1	RXRA	0.00975515	RXRA
testes	MA0498.1 Meis1	1	MED12	0.00707924	ME
prostate	MA0148.3 FOXA1	1	FoxA1	0.000113169	FOXA1
lung	MA0083.2 SRF	1	SRF	0.924126	SRF
testes	MA0503.1 Nkx2-5 (var.2)	1	CDX2	0.525941	X2
foreskin	MA0475.1 FLI1	1	FLI1	0.00434238	FLI1
skeltalMuscle	MA0523.1 TCF7L2	1	TCF7L2	6.2314e-13	TCF7L2
brain	MA0002.2 RUNX1	1	RUNX	0.981903	RUNX
kidney	MA0157.1 FOXO3	1	FoxA1	0.105383	FOX
lymphNode	MA0068.1 Pax4	1	PAX5-C20	4.13003e-14	PAX
foreskin	MA0154.2 EBF1	1	EBF	4.71619e-06	EBF
placenta	MA0501.1 NFE2::MAF	1	NF-E2	0.6592	NFE2
liver	MA0461.1 Atoh1	1	STAT1	1.74068e-09	AT
prostate	MA0490.1 JUNB	1	Jun	7.65689e-18	JUN
heart	MA0074.1 RXRA::VDR	1	RXRA	0.501163	RXRA
lung	MA0153.1 HNF1B	1	HNF4A	0.128508	HNF
placenta	MA0056.1 MZF1_1-4	1	Nrf1	0.265954	F1
placenta	MA0075.1 Prrx2	1	RXRA	0.429842	RX
ovary	MA0600.1 RFX2	1	Nrf1	0.00120585	RF
heart	MA0101.1 REL	1	SREBP1	0.375363	RE
adipose	MA0114.2 HNF4A	1	HNF4A	0.464974	HNF4A
kidney	MA0521.1 Tcf12	1	TCF12	7.86649e-06	TCF12
placenta	MA0491.1 JUND	1	JunD	0.0322052	JUND
adipose	MA0051.1 IRF2	1	IRF4	0.000119484	IRF
hLF	MA0502.1 NFYB	1	NF-YB	0.218312	NFYB
placenta	MA0105.3 NFKB1	1	NFKB	0.123328	NFKB
liver	MA0014.2 PAX5	1	PAX5-C20	8.02866e-07	PAX5
hLF	MA0482.1 Gata4	1	GATA6	0.0960391	GATA
testes	MA0115.1 NR1H2::RXRA	1	RXRA	0.991792	RXRA
adipose	MA0135.1 Lhx3	1	BHLHE40	0.0134453	LH
adrenal	MA0080.3 Spi1	1	SPI1	2.89561e-06	SPI1
brain	MA0122.1 Nkx3-2	1	Pbx3	0.000829606	X3
ovary	MA0046.1 HNF1A	1	HNF4A	0.108143	HNF
lymphNode	MA0163.1 PLAG1	1	Brg1	4.56662e-06	G1
colon	MA0140.2 TAL1::GATA1	1	GATA1	0.723825	GATA1
adrenal	MA0122.1 Nkx3-2	1	Pbx3	3.4811e-11	X3
skeltalMuscle	MA0122.1 Nkx3-2	1	Pbx3	7.17792e-08	X3
lung	MA0518.1 Stat4	1	STAT1	6.98182e-09	STAT
testes	MA0019.1 Ddit3::Cebpa	1	CEBPA	0.965291	CEBPA
whiteBloodCell	MA0025.1 NFIL3	1	HNF4A	0.768929	NF
foreskin	MA0520.1 Stat6	1	STAT1	1.05411e-10	STAT
placenta	MA0164.1 Nr2e3	1	Nrf1	0.265954	NR
adrenal	MA0155.1 INSM1	1	SMAD2/3	0.00015913	SM
hLF	MA0036.2 GATA2	1	GATA2	0.53883	GATA2
adrenal	MA0462.1 BATF::JUN	1	BATF	3.76921e-12	BATF
thyroid	MA0519.1 Stat5a::Stat5b	1	STAT1	2.98265e-22	STAT
adrenal	MA0070.1 PBX1	1	Pbx3	3.4811e-11	PBX
foreskin	MA0472.1 EGR2	1	Egr-1	0.0313638	EGR
adrenal	MA0151.1 ARID3A	1	AR	0.000341112	AR
testes	MA0084.1 SRY	1	SREBP1	0.548719	SR
placenta	MA0488.1 JUN	1	Jun	0.000220251	JUN
heart	MA0502.1 NFYB	1	NF-YB	0.58427	NFYB
hLF	MA0161.1 NFIC	1	HNF4A	0.164181	NF
kidney	MA0080.3 Spi1	1	SPI1	0.0434268	SPI1
heart	MA0467.1 Crx	1	RXRA	0.501163	RX
brain	MA0093.2 USF1	1	USF-1	0.00371962	USF1
breast	MA0482.1 Gata4	1	GATA6	0.0872927	GATA
brain	MA0059.1 MYC::MAX	1	Myc	1.08912e-09	MYC
ovary	MA0018.2 CREB1	1	SREBP1	0.000317312	REB
brain	MA0107.1 RELA	1	SREBP1	5.86764e-06	RE
heart	MA0078.1 Sox17	1	FoxA1	0.0319479	OX
lung	MA0018.2 CREB1	1	SREBP1	0.0275705	REB
whiteBloodCell	MA0069.1 Pax6	1	PAX5-C20	2.55047e-20	PAX
lung	MA0158.1 HOXA5	1	FoxA1	0.00140364	OXA
breast	MA0152.1 NFATC2	1	CTCF	5.87288e-08	TC
prostate	MA0496.1 MAFK	1	SMAD2/3	3.31619e-14	MA
thyroid	MA0513.1 SMAD2::SMAD3::SMAD4	1	SMAD2/3	4.61386e-18	SMAD2
ovary	MA0147.2 Myc	1	Myc	3.99536e-12	MYC
colon	MA0007.2 AR	1	AR	0.000229436	AR
kidney	MA0595.1 SREBF1	1	SREBP1	0.0777481	SREB
foreskin	MA0595.1 SREBF1	1	SREBP1	0.665738	SREB
prostate	MA0084.1 SRY	1	SREBP1	3.47939e-06	SR
whiteBloodCell	MA0503.1 Nkx2-5 (var.2)	1	CDX2	0.313552	X2
heart	MA0106.2 TP53	1	2004-10-01	0.139956	T
thyroid	MA0065.2 PPARG::RXRA	1	PPARg	0.0178319	PPARG
prostate	MA0116.1 Zfp423	1	CTCF	1.8693e-07	F
placenta	MA0145.2 Tcfcp2l1	1	CTCF	0.4277	TCF
kidney	MA0493.1 Klf1	1	ELF1	9.39552e-05	LF1
prostate	MA0109.1 Hltf	1	BATF	8.43843e-05	TF
colon	MA0592.1 ESRRA	1	ERRA	0.116967	RRA
placenta	MA0087.1 Sox5	1	FoxA1	0.868828	OX
whiteBloodCell	MA0508.1 PRDM1	1	ERG	1.01448e-07	R
lymphNode	MA0512.1 Rxra	1	RXRA	0.00619244	RXRA
skeltalMuscle	MA0113.2 NR3C1	1	Nrf1	0.001577	NR
hLF	MA0139.1 CTCF	1	CTCF	0.0134928	CTCF
adrenal	MA0157.1 FOXO3	1	FoxA1	0.0433197	FOX
thyroid	MA0104.3 Mycn	1	Myc	3.18805e-32	MYC
liver	MA0101.1 REL	1	SREBP1	5.02803e-06	RE
heart	MA0104.3 Mycn	1	Myc	7.24603e-05	MYC
testes	MA0527.1 ZBTB33	1	ZBTB33	0.0518679	ZBTB33
testes	MA0004.1 Arnt	1	AR	0.53441	AR
heart	MA0594.1 Hoxa9	1	FoxA1	0.0319479	OXA
lymphNode	MA0040.1 Foxq1	1	FoxA1	0.57205	FOX
hLF	MA0135.1 Lhx3	1	BHLHE40	0.816586	LH
hLF	MA0122.1 Nkx3-2	1	Pbx3	7.46696e-05	X3
testes	MA0090.1 TEAD1	1	SMAD2/3	0.538883	AD
ovary	MA0258.2 ESR2	1	SREBP1	0.000317312	SR
kidney	MA0103.2 ZEB1	1	CEBPA	0.196829	EB
adrenal	MA0050.2 IRF1	1	IRF4	9.12603e-14	IRF
foreskin	MA0505.1 Nr5a2	1	Nrf1	0.000320418	NR
adrenal	MA0592.1 ESRRA	1	ERRA	0.00531326	RRA
thyroid	MA0141.2 Esrrb	1	SREBP1	9.32752e-11	SR
foreskin	MA0065.2 PPARG::RXRA	1	PPARg	0.121523	PPARG
adrenal	MA0259.1 HIF1A::ARNT	1	AR	0.000341112	AR
brain	MA0596.1 SREBF2	1	SREBP1	5.86764e-06	SREB
prostate	MA0003.2 TFAP2A	1	AP-2alpha	1.21566e-15	AP2A
prostate	MA0461.1 Atoh1	1	STAT1	3.68737e-16	AT
heart	MA0512.1 Rxra	1	RXRA	0.501163	RXRA
foreskin	MA0003.2 TFAP2A	1	AP-2alpha	3.0031e-11	AP2A
brain	MA0466.1 CEBPB	1	CEBPB	0.00943002	CEBPB
adipose	MA0496.1 MAFK	1	SMAD2/3	0.0236155	MA
breast	MA0107.1 RELA	1	SREBP1	6.05604e-06	RE
foreskin	MA0099.2 JUN::FOS	1	Jun	0.000790762	JUN
lymphNode	MA0111.1 Spz1	1	SP1	3.75875e-15	SP
placenta	MA0599.1 KLF5	1	NELFe	0.338011	LF
brain	MA0492.1 JUND (var.2)	1	JunD	0.00359105	JUND
adrenal	MA0056.1 MZF1_1-4	1	Nrf1	0.0391615	F1
foreskin	MA0039.2 Klf4	1	NELFe	0.0107573	LF
placenta	MA0043.1 HLF	1	NELFe	0.338011	LF
adrenal	MA0522.1 Tcf3	1	CTCF	8.14814e-07	TCF
foreskin	MA0004.1 Arnt	1	AR	0.00253179	AR
liver	MA0124.1 NKX3-1	1	Pbx3	0.0274076	X3
heart	MA0513.1 SMAD2::SMAD3::SMAD4	1	SMAD2/3	0.19809	SMAD2
colon	MA0259.1 HIF1A::ARNT	1	AR	0.000229436	AR
colon	MA0027.1 En1	1	b-catenin	0.0490226	EN
colon	MA0138.2 REST	1	STAT1	0.00146324	ST
lung	MA0109.1 Hltf	1	BATF	1.18927e-06	TF
prostate	MA0163.1 PLAG1	1	Brg1	7.84139e-21	G1
heart	MA0490.1 JUNB	1	Jun	1.64811e-06	JUN
adipose	MA0484.1 HNF4G	1	HNF4A	0.464974	HNF4
brain	MA0135.1 Lhx3	1	BHLHE40	9.37961e-05	LH
placenta	MA0528.1 ZNF263	1	ZNF263	0.000114913	ZNF263
adrenal	MA0083.2 SRF	1	SRF	0.536826	SRF
kidney	MA0478.1 FOSL2	1	FOSL2	2.90577e-06	FOSL2
foreskin	MA0501.1 NFE2::MAF	1	NF-E2	0.183073	NFE2
kidney	MA0039.2 Klf4	1	NELFe	0.511776	LF
heart	MA0469.1 E2F3	1	E2F4	4.74829e-05	E2F
whiteBloodCell	MA0035.3 Gata1	1	GATA1	0.255017	GATA1
adipose	MA0474.1 Erg	1	ERG	2.71782e-08	ERG
thyroid	MA0122.1 Nkx3-2	1	Pbx3	5.3435e-13	X3
kidney	MA0051.1 IRF2	1	IRF4	0.0263084	IRF
brain	MA0036.2 GATA2	1	GATA2	0.0283269	GATA2
adipose	MA0152.1 NFATC2	1	CTCF	3.37024e-07	TC
skeltalMuscle	MA0074.1 RXRA::VDR	1	RXRA	0.00145578	RXRA
kidney	MA0002.2 RUNX1	1	RUNX	0.707266	RUNX
whiteBloodCell	MA0140.2 TAL1::GATA1	1	GATA1	0.255017	GATA1
adrenal	MA0131.1 HINFP	1	b-catenin	0.573116	IN
breast	MA0077.1 SOX9	1	FoxA1	3.39106e-05	OX
skeltalMuscle	MA0114.2 HNF4A	1	HNF4A	0.092347	HNF4A
lymphNode	MA0075.1 Prrx2	1	RXRA	0.00619244	RX
breast	MA0039.2 Klf4	1	NELFe	0.000517079	LF
lung	MA0162.2 EGR1	1	Egr-1	0.371365	EGR1
whiteBloodCell	MA0480.1 Foxo1	1	FoxA1	0.197154	FOX
adipose	MA0596.1 SREBF2	1	SREBP1	0.446809	SREB
hLF	MA0474.1 Erg	1	ERG	0.0170388	ERG
hLF	MA0500.1 Myog	1	Myc	0.0167828	MY
testes	MA0519.1 Stat5a::Stat5b	1	STAT1	0.982006	STAT
foreskin	MA0041.1 Foxd3	1	FoxA1	0.240321	FOX
lymphNode	MA0033.1 FOXL1	1	FoxA1	0.57205	FOX
hLF	MA0154.2 EBF1	1	EBF	0.000208434	EBF
adrenal	MA0513.1 SMAD2::SMAD3::SMAD4	1	SMAD2/3	0.00015913	SMAD2
adrenal	MA0486.1 HSF1	1	HSF1	0.0279078	HSF1
colon	MA0131.1 HINFP	1	b-catenin	0.0490226	IN
ovary	MA0130.1 ZNF354C	1	ZNF263	5.38117e-08	ZNF
adipose	MA0137.3 STAT1	1	STAT1	3.24443e-06	STAT1
heart	MA0521.1 Tcf12	1	TCF12	0.00301473	TCF12
lymphNode	MA0523.1 TCF7L2	1	TCF7L2	2.48808e-07	TCF7L2
adipose	MA0505.1 Nr5a2	1	Nrf1	0.0327367	NR
kidney	MA0463.1 Bcl6	1	BCL3	0.00139716	BCL
foreskin	MA0040.1 Foxq1	1	FoxA1	0.240321	FOX
adipose	MA0497.1 MEF2C	1	MED12	4.90592e-06	ME
adipose	MA0088.1 znf143	1	ZNF263	5.38054e-11	ZNF
lung	MA0143.3 Sox2	1	FoxA1	0.00140364	OX
foreskin	MA0080.3 Spi1	1	SPI1	0.224647	SPI1
lymphNode	MA0499.1 Myod1	1	Myc	1.28602e-09	MY
heart	MA0258.2 ESR2	1	SREBP1	0.375363	SR
colon	MA0513.1 SMAD2::SMAD3::SMAD4	1	SMAD2/3	0.00234399	SMAD2
testes	MA0100.2 Myb	1	Myc	0.106408	MY
liver	MA0146.2 Zfx	1	E2F4	0.000100636	F
brain	MA0031.1 FOXD1	1	FoxA1	0.889221	FOX
lung	MA0067.1 Pax2	1	PAX5-C20	3.68238e-09	PAX
ovary	MA0070.1 PBX1	1	Pbx3	0.000194655	PBX
lung	MA0495.1 MAFF	1	SMAD2/3	2.16613e-06	MA
skeltalMuscle	MA0043.1 HLF	1	NELFe	0.181622	LF
breast	MA0084.1 SRY	1	SREBP1	6.05604e-06	SR
prostate	MA0474.1 Erg	1	ERG	8.08889e-26	ERG
placenta	MA0490.1 JUNB	1	Jun	0.000220251	JUN
heart	MA0115.1 NR1H2::RXRA	1	RXRA	0.501163	RXRA
lymphNode	MA0099.2 JUN::FOS	1	Jun	2.14978e-05	JUN
testes	MA0087.1 Sox5	1	FoxA1	0.52516	OX
thyroid	MA0073.1 RREB1	1	SREBP1	9.32752e-11	REB
testes	MA0496.1 MAFK	1	SMAD2/3	0.538883	MA
testes	MA0070.1 PBX1	1	Pbx3	0.94529	PBX
foreskin	MA0074.1 RXRA::VDR	1	RXRA	0.0379998	RXRA
adipose	MA0525.1 TP63	1	p63	0.038268	P63
brain	MA0076.2 ELK4	1	NELFe	0.0518207	EL
thyroid	MA0048.1 NHLH1	1	BHLHE40	0.0061901	HLH
kidney	MA0518.1 Stat4	1	STAT1	3.67518e-06	STAT
skeltalMuscle	MA0497.1 MEF2C	1	MED12	1.34435e-07	ME
testes	MA0155.1 INSM1	1	SMAD2/3	0.538883	SM
prostate	MA0596.1 SREBF2	1	SREBP1	3.47939e-06	SREB
colon	MA0058.2 MAX	1	Max	2.39455e-07	MAX
skeltalMuscle	MA0091.1 TAL1::TCF3	1	CTCF	4.12737e-05	TCF
brain	MA0145.2 Tcfcp2l1	1	CTCF	0.0246798	TCF
breast	MA0467.1 Crx	1	RXRA	9.67084e-09	RX
colon	MA0473.1 ELF1	1	ELF1	0.0231067	ELF1
ovary	MA0151.1 ARID3A	1	AR	0.00267335	AR
lung	MA0595.1 SREBF1	1	SREBP1	0.0275705	SREB
placenta	MA0074.1 RXRA::VDR	1	RXRA	0.429842	RXRA
breast	MA0473.1 ELF1	1	ELF1	0.000368692	ELF1
foreskin	MA0153.1 HNF1B	1	HNF4A	0.363694	HNF
kidney	MA0078.1 Sox17	1	FoxA1	0.105383	OX
brain	MA0035.3 Gata1	1	GATA1	0.270032	GATA1
ovary	MA0069.1 Pax6	1	PAX5-C20	5.93192e-13	PAX
breast	MA0115.1 NR1H2::RXRA	1	RXRA	9.67084e-09	RXRA
colon	MA0514.1 Sox3	1	FoxA1	0.0310843	OX
ovary	MA0157.1 FOXO3	1	FoxA1	0.262392	FOX
whiteBloodCell	MA0060.2 NFYA	1	NF-YA	0.274566	NFYA
hLF	MA0092.1 Hand1::Tcfe2a	1	CTCF	0.0134928	TCF
whiteBloodCell	MA0112.2 ESR1	1	SREBP1	0.0220845	SR
heart	MA0002.2 RUNX1	1	RUNX	0.922743	RUNX
hLF	MA0017.1 NR2F1	1	HA-E2F1	2.14526e-05	2F1
brain	MA0033.1 FOXL1	1	FoxA1	0.889221	FOX
liver	MA0523.1 TCF7L2	1	TCF7L2	0.000117382	TCF7L2
testes	MA0164.1 Nr2e3	1	Nrf1	0.0705693	NR
kidney	MA0153.1 HNF1B	1	HNF4A	0.267966	HNF
whiteBloodCell	MA0163.1 PLAG1	1	Brg1	4.18235e-07	G1
thyroid	MA0052.2 MEF2A	1	MED12	2.80645e-15	ME
placenta	MA0508.1 PRDM1	1	ERG	0.00227993	R
lymphNode	MA0598.1 EHF	1	ERG	8.2416e-08	E
colon	MA0481.1 FOXP1	1	FOXP2	0.0173367	FOXP
foreskin	MA0109.1 Hltf	1	BATF	0.00149486	TF
brain	MA0600.1 RFX2	1	Nrf1	0.0134662	RF
thyroid	MA0594.1 Hoxa9	1	FoxA1	0.214143	OXA
hLF	MA0145.2 Tcfcp2l1	1	CTCF	0.0134928	TCF
colon	MA0153.1 HNF1B	1	HNF4A	0.114643	HNF
whiteBloodCell	MA0138.2 REST	1	STAT1	0.000155045	ST
breast	MA0019.1 Ddit3::Cebpa	1	CEBPA	9.12784e-10	CEBPA
adrenal	MA0081.1 SPIB	1	SPI1	2.89561e-06	SPI
adrenal	MA0442.1 SOX10	1	FoxA1	0.0433197	OX
ovary	MA0077.1 SOX9	1	FoxA1	0.262392	OX
adipose	MA0503.1 Nkx2-5 (var.2)	1	CDX2	0.332548	X2
kidney	MA0071.1 RORA_1	1	Rad21	0.291617	RA
placenta	MA0115.1 NR1H2::RXRA	1	RXRA	0.429842	RXRA
hLF	MA0077.1 SOX9	1	FoxA1	0.754615	OX
kidney	MA0461.1 Atoh1	1	STAT1	3.67518e-06	AT
whiteBloodCell	MA0500.1 Myog	1	Myc	1.31172e-10	MY
adrenal	MA0153.1 HNF1B	1	HNF4A	0.347894	HNF
testes	MA0113.2 NR3C1	1	Nrf1	0.0705693	NR
breast	MA0464.1 Bhlhe40	1	BHLHE40	0.00930545	BHLHE40
foreskin	MA0059.1 MYC::MAX	1	Myc	6.70846e-05	MYC
whiteBloodCell	MA0598.1 EHF	1	ERG	1.01448e-07	E
whiteBloodCell	MA0032.1 FOXC1	1	FoxA1	0.197154	FOX
skeltalMuscle	MA0528.1 ZNF263	1	ZNF263	1.6871e-06	ZNF263
skeltalMuscle	MA0518.1 Stat4	1	STAT1	1.53494e-11	STAT
placenta	MA0463.1 Bcl6	1	BCL3	0.0575775	BCL
colon	MA0014.2 PAX5	1	PAX5-C20	8.77238e-07	PAX5
testes	MA0156.1 FEV	1	NELFe	0.9758	FE
ovary	MA0462.1 BATF::JUN	1	BATF	0.0186905	BATF
adipose	MA0158.1 HOXA5	1	FoxA1	0.0544943	OXA
thyroid	MA0056.1 MZF1_1-4	1	Nrf1	1.33769e-09	F1
colon	MA0518.1 Stat4	1	STAT1	0.00146324	STAT
ovary	MA0523.1 TCF7L2	1	TCF7L2	1.41775e-13	TCF7L2
ovary	MA0593.1 FOXP2	1	FOXP2	8.76579e-06	FOXP2
skeltalMuscle	MA0479.1 FOXH1	1	FOXH1	0.00828007	FOXH1
adrenal	MA0524.1 TFAP2C	1	AP-2alpha	2.92829e-07	AP2
ovary	MA0471.1 E2F6	1	E2F6	1.06359e-13	E2F6
kidney	MA0144.2 STAT3	1	STAT1	3.67518e-06	STAT
lung	MA0515.1 Sox6	1	FoxA1	0.00140364	OX
lymphNode	MA0148.3 FOXA1	1	FoxA1	0.57205	FOXA1
adipose	MA0098.2 Ets1	1	ETS1	0.00391307	ETS1
lung	MA0463.1 Bcl6	1	BCL3	0.000421439	BCL
thyroid	MA0105.3 NFKB1	1	NFKB	1.83033e-18	NFKB
prostate	MA0017.1 NR2F1	1	HA-E2F1	2.32826e-26	2F1
breast	MA0490.1 JUNB	1	Jun	1.208e-11	JUN
testes	MA0083.2 SRF	1	SRF	0.977144	SRF
adipose	MA0495.1 MAFF	1	SMAD2/3	0.0236155	MA
brain	MA0467.1 Crx	1	RXRA	0.149675	RX
adipose	MA0057.1 MZF1_5-13	1	BAF155	7.72504e-09	F15
lymphNode	MA0136.1 ELF5	1	NELFe	0.0861777	ELF
ovary	MA0133.1 BRCA1	1	b-catenin	0.553715	CA
whiteBloodCell	MA0147.2 Myc	1	Myc	1.31172e-10	MYC
adrenal	MA0518.1 Stat4	1	STAT1	1.37558e-11	STAT
liver	MA0522.1 Tcf3	1	CTCF	0.122225	TCF
heart	MA0506.1 NRF1	1	Nrf1	0.00614561	NRF1
kidney	MA0091.1 TAL1::TCF3	1	CTCF	0.0410782	TCF
lung	MA0037.2 GATA3	1	GATA6	0.0231141	GATA
adipose	MA0528.1 ZNF263	1	ZNF263	5.38054e-11	ZNF263
heart	MA0161.1 NFIC	1	HNF4A	0.0032364	NF
colon	MA0018.2 CREB1	1	SREBP1	0.00347999	REB
lung	MA0074.1 RXRA::VDR	1	RXRA	0.00216461	RXRA
testes	MA0131.1 HINFP	1	b-catenin	0.75809	IN
foreskin	MA0119.1 TLX1::NFIC	1	HNF4A	0.363694	NF
whiteBloodCell	MA0519.1 Stat5a::Stat5b	1	STAT1	0.000155045	STAT
colon	MA0076.2 ELK4	1	NELFe	0.360514	EL
breast	MA0475.1 FLI1	1	FLI1	0.523463	FLI1
testes	MA0133.1 BRCA1	1	b-catenin	0.75809	CA
placenta	MA0062.2 GABPA	1	GABP	0.00234243	GABP
kidney	MA0481.1 FOXP1	1	FOXP2	0.000667286	FOXP
foreskin	MA0528.1 ZNF263	1	ZNF263	0.00013136	ZNF263
skeltalMuscle	MA0600.1 RFX2	1	Nrf1	0.001577	RF
whiteBloodCell	MA0078.1 Sox17	1	FoxA1	0.197154	OX
colon	MA0003.2 TFAP2A	1	AP-2alpha	0.00189737	AP2A
ovary	MA0091.1 TAL1::TCF3	1	CTCF	0.010036	TCF
prostate	MA0141.2 Esrrb	1	SREBP1	3.47939e-06	SR
placenta	MA0482.1 Gata4	1	GATA6	0.166326	GATA
foreskin	MA0490.1 JUNB	1	Jun	0.000790762	JUN
adrenal	MA0258.2 ESR2	1	SREBP1	0.00251328	SR
thyroid	MA0473.1 ELF1	1	ELF1	1.30363e-10	ELF1
thyroid	MA0102.3 CEBPA	1	CEBPA	8.68752e-08	CEBPA
thyroid	MA0156.1 FEV	1	NELFe	2.17266e-06	FE
lymphNode	MA0043.1 HLF	1	NELFe	0.0861777	LF
skeltalMuscle	MA0161.1 NFIC	1	HNF4A	0.092347	NF
liver	MA0036.2 GATA2	1	GATA2	0.0204869	GATA2
hLF	MA0486.1 HSF1	1	HSF1	0.765274	HSF1
adipose	MA0124.1 NKX3-1	1	Pbx3	0.000133568	X3
thyroid	MA0095.2 YY1	1	YY1	1.33622e-15	YY1
thyroid	MA0596.1 SREBF2	1	SREBP1	9.32752e-11	SREB
lung	MA0139.1 CTCF	1	CTCF	2.59694e-05	CTCF
lymphNode	MA0468.1 DUX4	1	SMAD2/3	0.0324166	D
prostate	MA0099.2 JUN::FOS	1	Jun	7.65689e-18	JUN
skeltalMuscle	MA0488.1 JUN	1	Jun	3.37964e-09	JUN
colon	MA0258.2 ESR2	1	SREBP1	0.00347999	SR
adipose	MA0092.1 Hand1::Tcfe2a	1	CTCF	3.37024e-07	TCF
testes	MA0462.1 BATF::JUN	1	BATF	0.978628	BATF
prostate	MA0057.1 MZF1_5-13	1	BAF155	8.1055e-28	F15
foreskin	MA0075.1 Prrx2	1	RXRA	0.0379998	RX
adipose	MA0035.3 Gata1	1	GATA1	0.880458	GATA1
adrenal	MA0106.2 TP53	1	2004-10-01	0.0439721	T
adipose	MA0483.1 Gfi1b	1	TFIIIC-110	0.000111214	FI
prostate	MA0499.1 Myod1	1	Myc	3.01316e-14	MY
heart	MA0152.1 NFATC2	1	CTCF	0.00312111	TC
placenta	MA0065.2 PPARG::RXRA	1	PPARg	0.30633	PPARG
hLF	MA0131.1 HINFP	1	b-catenin	0.700215	IN
hLF	MA0144.2 STAT3	1	STAT1	0.000321856	STAT
colon	MA0039.2 Klf4	1	NELFe	0.360514	LF
ovary	MA0465.1 CDX2	1	CDX2	0.19259	CDX2
heart	MA0504.1 NR2C2	1	Nrf1	0.00614561	NR
heart	MA0495.1 MAFF	1	SMAD2/3	0.19809	MA
prostate	MA0139.1 CTCF	1	CTCF	1.8693e-07	CTCF
hLF	MA0074.1 RXRA::VDR	1	RXRA	0.870774	RXRA
testes	MA0525.1 TP63	1	p63	0.938015	P63
hLF	MA0470.1 E2F4	1	E2F4	0.000214754	E2F4
adrenal	MA0069.1 Pax6	1	PAX5-C20	6.00156e-20	PAX
lymphNode	MA0041.1 Foxd3	1	FoxA1	0.57205	FOX
placenta	MA0598.1 EHF	1	ERG	0.00227993	E
adipose	MA0050.2 IRF1	1	IRF4	0.000119484	IRF
placenta	MA0104.3 Mycn	1	Myc	2.19447e-05	MYC
brain	MA0490.1 JUNB	1	Jun	0.000230596	JUN
placenta	MA0470.1 E2F4	1	E2F4	0.051335	E2F4
skeltalMuscle	MA0117.1 Mafb	1	SMAD2/3	0.00234752	MA
liver	MA0515.1 Sox6	1	FoxA1	2.69876e-07	OX
lymphNode	MA0511.1 RUNX2	1	RUNX	0.230212	RUNX
lung	MA0138.2 REST	1	STAT1	6.98182e-09	ST
prostate	MA0014.2 PAX5	1	PAX5-C20	1.41469e-15	PAX5
brain	MA0486.1 HSF1	1	HSF1	1.36937e-05	HSF1
breast	MA0159.1 RXR::RAR_DR5	1	RARalpha	0.0124196	RAR
lung	MA0496.1 MAFK	1	SMAD2/3	2.16613e-06	MA
whiteBloodCell	MA0524.1 TFAP2C	1	AP-2alpha	5.49416e-06	AP2
foreskin	MA0066.1 PPARG	1	PPARg	0.121523	PPARG
heart	MA0070.1 PBX1	1	Pbx3	0.128621	PBX
kidney	MA0115.1 NR1H2::RXRA	1	RXRA	1.91337e-05	RXRA
testes	MA0139.1 CTCF	1	CTCF	0.263277	CTCF
testes	MA0048.1 NHLH1	1	BHLHE40	0.999622	HLH
thyroid	MA0035.3 Gata1	1	GATA1	0.0032486	GATA1
placenta	MA0093.2 USF1	1	USF-1	0.00378525	USF1
testes	MA0093.2 USF1	1	USF-1	0.572112	USF1
heart	MA0155.1 INSM1	1	SMAD2/3	0.19809	SM
placenta	MA0051.1 IRF2	1	IRF4	0.39509	IRF
colon	MA0116.1 Zfp423	1	CTCF	0.000551932	F
whiteBloodCell	MA0038.1 Gfi1	1	TFIIIC-110	0.000906189	FI
adipose	MA0031.1 FOXD1	1	FoxA1	0.0544943	FOX
adipose	MA0046.1 HNF1A	1	HNF4A	0.464974	HNF
skeltalMuscle	MA0442.1 SOX10	1	FoxA1	0.0150791	OX
testes	MA0505.1 Nr5a2	1	Nrf1	0.0705693	NR
skeltalMuscle	MA0155.1 INSM1	1	SMAD2/3	0.00234752	SM
hLF	MA0152.1 NFATC2	1	CTCF	0.0134928	TC
breast	MA0067.1 Pax2	1	PAX5-C20	2.25819e-13	PAX
adrenal	MA0130.1 ZNF354C	1	ZNF263	1.43763e-12	ZNF
ovary	MA0150.2 Nfe2l2	1	NF-E2	0.362974	NFE2
foreskin	MA0113.2 NR3C1	1	Nrf1	0.000320418	NR
colon	MA0162.2 EGR1	1	Egr-1	0.0113183	EGR1
testes	MA0017.1 NR2F1	1	HA-E2F1	0.0886558	2F1
testes	MA0520.1 Stat6	1	STAT1	0.982006	STAT
liver	MA0017.1 NR2F1	1	HA-E2F1	2.40949e-05	2F1
testes	MA0480.1 Foxo1	1	FoxA1	0.52516	FOX
lymphNode	MA0479.1 FOXH1	1	FOXH1	0.778876	FOXH1
adipose	MA0041.1 Foxd3	1	FoxA1	0.0544943	FOX
skeltalMuscle	MA0066.1 PPARG	1	PPARg	0.000116481	PPARG
prostate	MA0492.1 JUND (var.2)	1	JunD	2.11006e-13	JUND
kidney	MA0018.2 CREB1	1	SREBP1	0.0777481	REB
breast	MA0524.1 TFAP2C	1	AP-2alpha	8.05649e-07	AP2
lymphNode	MA0259.1 HIF1A::ARNT	1	AR	0.00522176	AR
lung	MA0131.1 HINFP	1	b-catenin	0.900135	IN
heart	MA0477.1 FOSL1	1	FOSL2	0.000893581	FOSL
prostate	MA0056.1 MZF1_1-4	1	Nrf1	6.28348e-08	F1
adipose	MA0151.1 ARID3A	1	AR	0.0211571	AR
colon	MA0130.1 ZNF354C	1	ZNF263	7.8134e-05	ZNF
brain	MA0004.1 Arnt	1	AR	0.127083	AR
kidney	MA0484.1 HNF4G	1	HNF4A	0.267966	HNF4
placenta	MA0526.1 USF2	1	USF-1	0.00378525	USF
prostate	MA0113.2 NR3C1	1	Nrf1	6.28348e-08	NR
liver	MA0477.1 FOSL1	1	FOSL2	9.17155e-13	FOSL
brain	MA0090.1 TEAD1	1	SMAD2/3	2.59651e-05	AD
liver	MA0139.1 CTCF	1	CTCF	0.122225	CTCF
adipose	MA0519.1 Stat5a::Stat5b	1	STAT1	3.24443e-06	STAT
lung	MA0513.1 SMAD2::SMAD3::SMAD4	1	SMAD2/3	2.16613e-06	SMAD2
lung	MA0146.2 Zfx	1	E2F4	2.38778e-06	F
liver	MA0056.1 MZF1_1-4	1	Nrf1	0.000473393	F1
heart	MA0481.1 FOXP1	1	FOXP2	0.0229206	FOXP
breast	MA0156.1 FEV	1	NELFe	0.000517079	FE
placenta	MA0063.1 Nkx2-5	1	CDX2	0.608589	X2
placenta	MA0002.2 RUNX1	1	RUNX	0.838561	RUNX
skeltalMuscle	MA0052.2 MEF2A	1	MED12	1.34435e-07	ME
ovary	MA0486.1 HSF1	1	HSF1	0.000338997	HSF1
liver	MA0072.1 RORA_2	1	Rad21	0.14381	RA
testes	MA0515.1 Sox6	1	FoxA1	0.52516	OX
colon	MA0495.1 MAFF	1	SMAD2/3	0.00234399	MA
colon	MA0066.1 PPARG	1	PPARg	0.000814132	PPARG
liver	MA0076.2 ELK4	1	NELFe	0.526582	EL
foreskin	MA0140.2 TAL1::GATA1	1	GATA1	0.714048	GATA1
hLF	MA0497.1 MEF2C	1	MED12	0.000482206	ME
foreskin	MA0464.1 Bhlhe40	1	BHLHE40	0.0559204	BHLHE40
ovary	MA0009.1 T	1	2004-10-01	0.0576614	T
placenta	MA0040.1 Foxq1	1	FoxA1	0.868828	FOX
prostate	MA0258.2 ESR2	1	SREBP1	3.47939e-06	SR
thyroid	MA0510.1 RFX5	1	Nrf1	1.33769e-09	RF
ovary	MA0159.1 RXR::RAR_DR5	1	RARalpha	0.627978	RAR
prostate	MA0164.1 Nr2e3	1	Nrf1	6.28348e-08	NR
lung	MA0594.1 Hoxa9	1	FoxA1	0.00140364	OXA
placenta	MA0140.2 TAL1::GATA1	1	GATA1	0.390208	GATA1
lymphNode	MA0116.1 Zfp423	1	CTCF	0.00270609	F
ovary	MA0058.2 MAX	1	Max	6.53477e-13	MAX
heart	MA0500.1 Myog	1	Myc	7.24603e-05	MY
prostate	MA0526.1 USF2	1	USF-1	1.31371e-15	USF
kidney	MA0138.2 REST	1	STAT1	3.67518e-06	ST
lung	MA0502.1 NFYB	1	NF-YB	0.133331	NFYB
prostate	MA0125.1 Nobox	1	FoxA1	0.000113169	OX
lung	MA0042.1 FOXI1	1	FoxA1	0.00140364	FOX
hLF	MA0258.2 ESR2	1	SREBP1	0.439909	SR
testes	MA0036.2 GATA2	1	GATA2	0.794388	GATA2
kidney	MA0504.1 NR2C2	1	Nrf1	0.000408831	NR
adipose	MA0508.1 PRDM1	1	ERG	2.71782e-08	R
prostate	MA0151.1 ARID3A	1	AR	1.52926e-06	AR
adrenal	MA0475.1 FLI1	1	FLI1	0.0874435	FLI1
breast	MA0050.2 IRF1	1	IRF4	6.19842e-08	IRF
lymphNode	MA0017.1 NR2F1	1	HA-E2F1	1.63008e-05	2F1
adipose	MA0063.1 Nkx2-5	1	CDX2	0.332548	X2
liver	MA0479.1 FOXH1	1	FOXH1	0.255003	FOXH1
heart	MA0065.2 PPARG::RXRA	1	PPARg	0.0124157	PPARG
breast	MA0599.1 KLF5	1	NELFe	0.000517079	LF
adrenal	MA0029.1 Mecom	1	MED12	1.19752e-05	ME
whiteBloodCell	MA0491.1 JUND	1	JunD	1.75659e-10	JUND
colon	MA0102.3 CEBPA	1	CEBPA	0.0251969	CEBPA
breast	MA0076.2 ELK4	1	NELFe	0.000517079	EL
ovary	MA0502.1 NFYB	1	NF-YB	0.0586571	NFYB
heart	MA0158.1 HOXA5	1	FoxA1	0.0319479	OXA
liver	MA0161.1 NFIC	1	HNF4A	8.63173e-05	NF
breast	MA0056.1 MZF1_1-4	1	Nrf1	0.000957813	F1
placenta	MA0088.1 znf143	1	ZNF263	0.000114913	ZNF
ovary	MA0100.2 Myb	1	Myc	3.99536e-12	MY
thyroid	MA0462.1 BATF::JUN	1	BATF	6.93877e-05	BATF
lung	MA0078.1 Sox17	1	FoxA1	0.00140364	OX
prostate	MA0494.1 Nr1h3::Rxra	1	RXRA	8.84124e-09	RXRA
colon	MA0050.2 IRF1	1	IRF4	0.0445064	IRF
liver	MA0524.1 TFAP2C	1	AP-2alpha	3.75618e-07	AP2
kidney	MA0596.1 SREBF2	1	SREBP1	0.0777481	SREB
thyroid	MA0088.1 znf143	1	ZNF263	5.36379e-22	ZNF
hLF	MA0141.2 Esrrb	1	SREBP1	0.439909	SR
prostate	MA0509.1 Rfx1	1	Nrf1	6.28348e-08	RF
prostate	MA0498.1 Meis1	1	MED12	9.39748e-12	ME
colon	MA0474.1 Erg	1	ERG	9.00612e-09	ERG
ovary	MA0153.1 HNF1B	1	HNF4A	0.108143	HNF
breast	MA0135.1 Lhx3	1	BHLHE40	0.00930545	LH
thyroid	MA0099.2 JUN::FOS	1	Jun	1.95115e-25	JUN
brain	MA0063.1 Nkx2-5	1	CDX2	0.719352	X2
kidney	MA0142.1 Pou5f1::Sox2	1	POU2F2	6.66316e-07	POU
hLF	MA0030.1 FOXF2	1	FoxA1	0.754615	FOX
testes	MA0522.1 Tcf3	1	CTCF	0.263277	TCF
lung	MA0477.1 FOSL1	1	FOSL2	6.62567e-07	FOSL
whiteBloodCell	MA0095.2 YY1	1	YY1	0.000354966	YY1
brain	MA0100.2 Myb	1	Myc	1.08912e-09	MY
thyroid	MA0479.1 FOXH1	1	FOXH1	0.00533703	FOXH1
brain	MA0101.1 REL	1	SREBP1	5.86764e-06	RE
lymphNode	MA0019.1 Ddit3::Cebpa	1	CEBPA	0.00143356	CEBPA
adipose	MA0150.2 Nfe2l2	1	NF-E2	0.62669	NFE2
prostate	MA0130.1 ZNF354C	1	ZNF263	8.59646e-12	ZNF
adipose	MA0084.1 SRY	1	SREBP1	0.446809	SR
adipose	MA0106.2 TP53	1	2004-10-01	0.103974	T
hLF	MA0599.1 KLF5	1	NELFe	0.0509769	LF
kidney	MA0040.1 Foxq1	1	FoxA1	0.105383	FOX
kidney	MA0593.1 FOXP2	1	FOXP2	0.000667286	FOXP2
skeltalMuscle	MA0071.1 RORA_1	1	Rad21	0.000305424	RA
ovary	MA0524.1 TFAP2C	1	AP-2alpha	0.00752095	AP2
foreskin	MA0117.1 Mafb	1	SMAD2/3	2.35726e-05	MA
liver	MA0142.1 Pou5f1::Sox2	1	POU2F2	0.00965946	POU
lung	MA0056.1 MZF1_1-4	1	Nrf1	0.29744	F1
kidney	MA0066.1 PPARG	1	PPARg	0.331498	PPARG
heart	MA0499.1 Myod1	1	Myc	7.24603e-05	MY
hLF	MA0076.2 ELK4	1	NELFe	0.0509769	EL
prostate	MA0480.1 Foxo1	1	FoxA1	0.000113169	FOX
whiteBloodCell	MA0048.1 NHLH1	1	BHLHE40	0.422532	HLH
thyroid	MA0071.1 RORA_1	1	Rad21	2.50883e-06	RA
heart	MA0081.1 SPIB	1	SPI1	0.46509	SPI
adrenal	MA0019.1 Ddit3::Cebpa	1	CEBPA	0.0700751	CEBPA
thyroid	MA0490.1 JUNB	1	Jun	1.95115e-25	JUN
brain	MA0081.1 SPIB	1	SPI1	0.444905	SPI
breast	MA0486.1 HSF1	1	HSF1	0.0026501	HSF1
brain	MA0592.1 ESRRA	1	ERRA	3.20825e-05	RRA
colon	MA0067.1 Pax2	1	PAX5-C20	8.77238e-07	PAX
ovary	MA0040.1 Foxq1	1	FoxA1	0.262392	FOX
liver	MA0113.2 NR3C1	1	Nrf1	0.000473393	NR
breast	MA0101.1 REL	1	SREBP1	6.05604e-06	RE
hLF	MA0130.1 ZNF354C	1	ZNF263	0.00468979	ZNF
liver	MA0140.2 TAL1::GATA1	1	GATA1	0.615507	GATA1
thyroid	MA0592.1 ESRRA	1	ERRA	1.51741e-06	RRA
liver	MA0462.1 BATF::JUN	1	BATF	0.0258133	BATF
skeltalMuscle	MA0051.1 IRF2	1	IRF4	0.000172998	IRF
heart	MA0496.1 MAFK	1	SMAD2/3	0.19809	MA
whiteBloodCell	MA0520.1 Stat6	1	STAT1	0.000155045	STAT
heart	MA0040.1 Foxq1	1	FoxA1	0.0319479	FOX
placenta	MA0154.2 EBF1	1	EBF	0.0194989	EBF
adipose	MA0109.1 Hltf	1	BATF	9.50748e-06	TF
testes	MA0065.2 PPARG::RXRA	1	PPARg	0.645925	PPARG
lung	MA0135.1 Lhx3	1	BHLHE40	0.185368	LH
placenta	MA0038.1 Gfi1	1	TFIIIC-110	0.107769	FI
adrenal	MA0090.1 TEAD1	1	SMAD2/3	0.00015913	AD
adipose	MA0071.1 RORA_1	1	Rad21	9.2888e-06	RA
kidney	MA0512.1 Rxra	1	RXRA	1.91337e-05	RXRA
thyroid	MA0139.1 CTCF	1	CTCF	1.25741e-07	CTCF
testes	MA0046.1 HNF1A	1	HNF4A	0.365972	HNF
kidney	MA0087.1 Sox5	1	FoxA1	0.105383	OX
skeltalMuscle	MA0089.1 NFE2L1::MafG	1	NF-E2	0.245824	NFE2
kidney	MA0133.1 BRCA1	1	b-catenin	0.720175	CA
foreskin	MA0002.2 RUNX1	1	RUNX	0.91054	RUNX
heart	MA0083.2 SRF	1	SRF	0.599352	SRF
hLF	MA0014.2 PAX5	1	PAX5-C20	5.01025e-06	PAX5
placenta	MA0144.2 STAT3	1	STAT1	0.0656409	STAT
adrenal	MA0504.1 NR2C2	1	Nrf1	0.0391615	NR
foreskin	MA0098.2 Ets1	1	ETS1	4.728e-08	ETS1
brain	MA0078.1 Sox17	1	FoxA1	0.889221	OX
breast	MA0073.1 RREB1	1	SREBP1	6.05604e-06	REB
kidney	MA0035.3 Gata1	1	GATA1	0.343925	GATA1
lymphNode	MA0475.1 FLI1	1	FLI1	0.88551	FLI1
liver	MA0164.1 Nr2e3	1	Nrf1	0.000473393	NR
lymphNode	MA0060.2 NFYA	1	NF-YA	0.575042	NFYA
lymphNode	MA0483.1 Gfi1b	1	TFIIIC-110	0.00164288	FI
skeltalMuscle	MA0081.1 SPIB	1	SPI1	0.00529292	SPI
foreskin	MA0493.1 Klf1	1	ELF1	0.050456	LF1
foreskin	MA0090.1 TEAD1	1	SMAD2/3	2.35726e-05	AD
lymphNode	MA0112.2 ESR1	1	SREBP1	0.0960662	SR
kidney	MA0465.1 CDX2	1	CDX2	0.058919	CDX2
breast	MA0154.2 EBF1	1	EBF	1.63292e-12	EBF
lymphNode	MA0144.2 STAT3	1	STAT1	0.000110202	STAT
ovary	MA0003.2 TFAP2A	1	AP-2alpha	0.00752095	AP2A
liver	MA0510.1 RFX5	1	Nrf1	0.000473393	RF
thyroid	MA0043.1 HLF	1	NELFe	2.17266e-06	LF
colon	MA0521.1 Tcf12	1	TCF12	1.35449e-09	TCF12
breast	MA0520.1 Stat6	1	STAT1	7.77156e-14	STAT
[truncated: 1,896 more rows]
